# Supplementary material for: μ-Acetato-bis­(μ-2-{[(3-chloro-2-hydroxy­prop­yl)(2-pyridylmeth­yl)amino]meth­yl}phenolato)dinickel(II) chloride
Source: Acta Crystallogr Sect E Struct Rep Online. 2010 Apr 24;66(Pt 5):m566–7. doi: 10.1107/S160053681001442X (PMC2979245; doi:10.1107/S160053681001442X)
Supplement: Supplementary file 1 [file e-66-0m566-sup1.cif]

##############################################################################
###                                                                        ###
###        Electronic paper (Acta Crystallographica Section E)             ###
###                                                                        ###
##############################################################################
#                                                                            #
# This CIF contains the data in a paper accepted for publication in Acta     #
# Crystallographica Section E. It conforms to the requirements of Notes      #
# for Authors for Section E, and has been peer reviewed under the auspices   #
# of the IUCr Commission on Journals.                                        #
#                                                                            #
# Full details of the Crystallographic Information File format               #
# are given in the paper "The Crystallographic Information File (CIF):       #
# a New Standard Archive File for Crystallography" by S. R. Hall, F. H.      #
# Allen and I. D. Brown [Acta Cryst. (1991), A47, 655-685].                  #
#                                                                            #
# The current version of the core CIF dictionary is obtainable from          #
# ftp://ftp.iucr.org/pub/cif_core.dic. The current version number is 2.4.    #
#                                                                            #
# Software is freely available for graphical display of the structure(s) in  #
# this CIF.  For information consult the CIF home page http://www.iucr.org/  #
# cif/home.html                                                              #
#                                                                            #
# This file may be used for bona fide research purposes within the           #
# scientific community so long as proper attribution is given to the journal # 
# article from which it was obtained.                                        #
#                                                                            #
##############################################################################
                                             
data_global
_audit_creation_method     SHELXL-97
_journal_date_recd_electronic     2010-03-24
_journal_date_accepted     2010-04-19
_journal_name_full     'Acta Crystallographica, Section E'
_journal_year     2010
_journal_volume     66
_journal_issue      5
_journal_page_first     m566
_journal_page_last     m567
_journal_paper_category     QM
_journal_coeditor_code     ZS2035
_publ_contact_author_name     ' Edward RT Tiekink '
_publ_contact_author_address
;
Department of Chemistry, University of Malaya,
50603 Kuala Lumpur, Malaysia
;
_publ_contact_author_email
;
edward.tiekink@gmail.com
;
_publ_contact_author_fax     ' +60 3 7967 4193 '
_publ_contact_author_phone     ' +60 3 7967 6775 '
_publ_section_title
;\
\m-Acetato-bis(\m-2-{[(3-chloro-2-hydroxypropyl)(2-pyridylmethyl)amino]methyl}\
phenolato)dinickel(II) chloride
;
loop_
    _publ_author_name
    _publ_author_footnote
    _publ_author_address
    'Tiekink, Edward R. T.' .
;
Department of Chemistry, University of Malaya,
50603 Kuala Lumpur, Malaysia
;
    'Wardell, James L.'
;
Additional correspondence author, e-mail: j.wardell@abdn.ac.uk.
;
;
Centro de Desenvolvimento Tecnol\'ogico em Sa\'ude (CDTS),
Funda\,c\~ao Oswaldo Cruz (FIOCRUZ), Casa Amarela,
Campus de Manguinhos, Av. Brasil 4365,
 21040-900,
 Rio de Janeiro, RJ, Brazil
;
    'Fernandes, Christiane ' .
;
Laborat\'orio de Ci\^encias Qu\'imicas
Universidade Estadual do Norte Fluminense,
28013-602 Campos dos Goytacazes, RJ, Brazil
;
    'Horn Jr, Adolfo' .
;
Laborat\'orio de Ci\^encias Qu\'imicas
Universidade Estadual do Norte Fluminense,
28013-602 Campos dos Goytacazes, RJ, Brazil
;
    'Skakle, Janet M. S.  ' .
;
Department of Chemistry, University of Aberdeen, Meston Walk,
Old Aberdeen AB 24 3UE, Scotland
;
_publ_section_synopsis     .
data_I
_audit_creation_method     SHELXL97
_chemical_name_systematic
;
\m-Acetato-bis(\m-2-{[(3-chloro-2-hydroxypropyl)(2-
pyridylmethyl)amino]methyl}phenolato)dinickel(II) chloride
;
_chemical_name_common     ?
_chemical_formula_moiety     'C34 H39 Cl2 N4 Ni2 O6 +, Cl -'
_chemical_formula_sum     'C34 H39 Cl3 N4 Ni2 O6'
_chemical_formula_iupac     '[Ni2 (C16 H18 Cl N2 O2)2 (C2 H3 O2)] Cl'
_chemical_formula_weight     823.46
_chemical_melting_point     ?
_symmetry_cell_setting     orthorhombic
_symmetry_space_group_name_H-M     'P n a 21'
_symmetry_space_group_name_Hall     'P 2c -2n'
loop_
    _symmetry_equiv_pos_as_xyz
    'x, y, z'
    '-x, -y, z+1/2'
    '-x+1/2, y+1/2, z+1/2'
    'x+1/2, -y+1/2, z'
_cell_length_a     19.0992(6)
_cell_length_b     18.0097(5)
_cell_length_c     10.1288(3)
_cell_angle_alpha     90
_cell_angle_beta     90
_cell_angle_gamma     90
_cell_volume     3484.01(18)
_cell_formula_units_Z     4
_cell_measurement_reflns_used     4394
_cell_measurement_theta_min     2.9
_cell_measurement_theta_max     27.5
_cell_measurement_temperature     120(2)
_exptl_crystal_description     prism
_exptl_crystal_colour     light-blue
_exptl_crystal_size_max     0.18
_exptl_crystal_size_mid     0.09
_exptl_crystal_size_min     0.03
_exptl_crystal_density_diffrn     1.570
_exptl_crystal_density_meas     ?
_exptl_crystal_density_method     'not measured'
_exptl_crystal_F_000     1704
_exptl_absorpt_coefficient_mu     1.362
_exptl_absorpt_correction_type     multi-scan
_exptl_absorpt_process_details     '(<i>SADABS</i>; Sheldrick, 2007)'
_exptl_absorpt_correction_T_min     0.665
_exptl_absorpt_correction_T_max     1.000
_exptl_special_details
;
;
_diffrn_ambient_temperature     120(2)
_diffrn_radiation_type     MoK\a
_diffrn_radiation_wavelength     0.71073
_diffrn_radiation_source     'Enraf Nonius FR591 rotating anode'
_diffrn_radiation_monochromator     '10 cm confocal mirrors'
_diffrn_measurement_device_type     'Nonius KappaCCD area-detector'
_diffrn_measurement_method     '\f and \w scans'
_diffrn_detector_area_resol_mean     9.091
_diffrn_reflns_number     25109
_diffrn_reflns_av_R_equivalents     0.070
_diffrn_reflns_av_sigmaI/netI     0.078
_diffrn_reflns_theta_min     2.9
_diffrn_reflns_theta_max     27.5
_diffrn_reflns_theta_full     27.5
_diffrn_measured_fraction_theta_max     0.998
_diffrn_measured_fraction_theta_full     0.998
_diffrn_reflns_limit_h_min     -17
_diffrn_reflns_limit_h_max     24
_diffrn_reflns_limit_k_min     -23
_diffrn_reflns_limit_k_max     23
_diffrn_reflns_limit_l_min     -13
_diffrn_reflns_limit_l_max     12
_diffrn_standards_number     0
_diffrn_standards_interval_count     .
_diffrn_standards_interval_time     .
_diffrn_standards_decay_%     ?
_refine_special_details
;
Refinement of <i>F</i>^2^ against ALL reflections. The weighted <i>R</i>-factor
wR and goodness of fit <i>S</i> are based on <i>F</i>^2^, conventional
<i>R</i>-factors <i>R</i> are based on <i>F</i>, with <i>F</i> set to zero for
negative <i>F</i>^2^. The threshold expression of <i>F</i>^2^ >
2\s(<i>F</i>^2^) is used only for calculating <i>R</i>-factors(gt) etc. and is
not relevant to the choice of reflections for refinement. <i>R</i>-factors
based on <i>F</i>^2^ are statistically about twice as large as those based on
<i>F</i>, and <i>R</i>- factors based on ALL data will be even larger.
;
_reflns_number_total     7859
_reflns_number_gt     6149
_reflns_threshold_expression     I>2\s(I)
_refine_ls_structure_factor_coef     Fsqd
_refine_ls_matrix_type     full
_refine_ls_R_factor_all     0.074
_refine_ls_R_factor_gt     0.049
_refine_ls_wR_factor_gt     0.117
_refine_ls_wR_factor_ref     0.152
_refine_ls_goodness_of_fit_ref     1.05
_refine_ls_restrained_S_all     1.05
_refine_ls_number_reflns     7859
_refine_ls_number_parameters     449
_refine_ls_number_restraints     3
_refine_ls_hydrogen_treatment     constr
_refine_ls_weighting_scheme     calc
_refine_ls_weighting_details
                 'calc w=1/[\s^2^(Fo^2^)+(0.0888P)^2^] where P=(Fo^2^+2Fc^2^)/3'
_atom_sites_solution_hydrogens     geom
_atom_sites_solution_primary     direct
_atom_sites_solution_secondary     difmap
_refine_ls_shift/su_max     0.001
_refine_ls_shift/su_mean     0.000
_refine_diff_density_max     0.82
_refine_diff_density_min     -0.75
_refine_ls_extinction_method     none
_refine_ls_extinction_coef     ?
_refine_ls_abs_structure_details     'Flack (1983), 3653 Friedel pairs'
_refine_ls_abs_structure_Flack     -0.012(18)
loop_
    _atom_type_symbol
    _atom_type_description
    _atom_type_scat_dispersion_real
    _atom_type_scat_dispersion_imag
    _atom_type_scat_source
    'C' 'C' 0.0033 0.0016
                         'International Tables Vol C Tables 4.2.6.8 and 6.1.1.4'
    'H' 'H' 0.0000 0.0000
                         'International Tables Vol C Tables 4.2.6.8 and 6.1.1.4'
    'Cl' 'Cl' 0.1484 0.1585
                         'International Tables Vol C Tables 4.2.6.8 and 6.1.1.4'
    'N' 'N' 0.0061 0.0033
                         'International Tables Vol C Tables 4.2.6.8 and 6.1.1.4'
    'Ni' 'Ni' 0.3393 1.1124
                         'International Tables Vol C Tables 4.2.6.8 and 6.1.1.4'
    'O' 'O' 0.0106 0.0060
                         'International Tables Vol C Tables 4.2.6.8 and 6.1.1.4'
_computing_data_collection     '<i>COLLECT</i> (Hooft, 1998)'
_computing_cell_refinement
      '<i>DENZO</i> (Otwinowski & Minor, 1997) and <i>COLLECT</i> (Hooft, 1998)'
_computing_data_reduction
      '<i>DENZO</i> (Otwinowski & Minor, 1997) and <i>COLLECT</i> (Hooft, 1998)'
_computing_structure_solution     '<i>SHELXS97</i> (Sheldrick, 2008)'
_computing_structure_refinement     '<i>SHELXL97</i> (Sheldrick, 2008)'
_computing_molecular_graphics
        '<i>ORTEP-3</i> (Farrugia, 1997) and <i>DIAMOND</i> (Brandenburg, 2006)'
_computing_publication_material     '<i>publCIF</i> (Westrip, 2010)'
loop_
    _atom_site_type_symbol
    _atom_site_label
    _atom_site_fract_x
    _atom_site_fract_y
    _atom_site_fract_z
    _atom_site_U_iso_or_equiv
    _atom_site_adp_type
    _atom_site_calc_flag
    _atom_site_refinement_flags
    _atom_site_occupancy
    _atom_site_disorder_assembly
    _atom_site_disorder_group
    Ni Ni1 0.19933(4) 0.51824(3) 0.33432(8) 0.02004(16) Uani d . 1 . .
    Ni Ni2 0.15818(3) 0.66526(3) 0.21542(8) 0.01972(16) Uani d . 1 . .
    Cl Cl1 0.18142(8) 0.72214(8) -0.33520(14) 0.0302(3) Uani d . 1 . .
    Cl Cl2 0.47811(8) 0.40832(8) 0.34445(17) 0.0359(3) Uani d . 1 . .
    O O1 0.2907(2) 0.48411(19) 0.2298(4) 0.0247(8) Uani d D 1 . .
    H H1O 0.2991 0.5115 0.1646 0.037 Uiso d D 1 . .
    O O2 0.23231(19) 0.62629(19) 0.3420(4) 0.0251(8) Uani d . 1 . .
    O O3 0.2253(2) 0.6853(2) 0.0480(4) 0.0217(8) Uani d D 1 . .
    H H3O 0.2540 0.6509 0.0327 0.033 Uiso d D 1 . .
    O O4 0.1534(2) 0.5554(2) 0.1708(4) 0.0234(8) Uani d . 1 . .
    O O5 0.1173(2) 0.5475(2) 0.4535(4) 0.0244(8) Uani d . 1 . .
    O O6 0.0829(2) 0.65273(19) 0.3564(4) 0.0225(8) Uani d . 1 . .
    N N1 0.2610(2) 0.4867(2) 0.4937(4) 0.0226(10) Uani d . 1 . .
    N N2 0.1629(2) 0.4082(2) 0.3550(5) 0.0218(10) Uani d . 1 . .
    N N3 0.0824(2) 0.6913(2) 0.0732(4) 0.0196(9) Uani d . 1 . .
    N N4 0.1451(2) 0.7777(2) 0.2582(5) 0.0231(10) Uani d . 1 . .
    C C1 0.3240(3) 0.4468(3) 0.4455(6) 0.0270(13) Uani d . 1 . .
    H H1A 0.3127 0.3934 0.4361 0.032 Uiso calc R 1 . .
    H H1B 0.3617 0.4514 0.5119 0.032 Uiso calc R 1 . .
    C C2 0.3504(3) 0.4764(3) 0.3130(6) 0.0239(12) Uani d . 1 . .
    H H2 0.3736 0.5257 0.3256 0.029 Uiso calc R 1 . .
    C C3 0.4012(3) 0.4222(3) 0.2458(6) 0.0320(14) Uani d . 1 . .
    H H3A 0.4148 0.4420 0.1584 0.038 Uiso calc R 1 . .
    H H3B 0.3774 0.3739 0.2318 0.038 Uiso calc R 1 . .
    C C4 0.2764(3) 0.5511(3) 0.5770(6) 0.0288(13) Uani d . 1 . .
    H H4A 0.3014 0.5339 0.6570 0.035 Uiso calc R 1 . .
    H H4B 0.2317 0.5738 0.6057 0.035 Uiso calc R 1 . .
    C C5 0.3209(3) 0.6105(3) 0.5081(6) 0.0271(12) Uani d . 1 . .
    C C6 0.2931(3) 0.6461(3) 0.3954(5) 0.0235(12) Uani d . 1 . .
    C C7 0.3340(3) 0.7018(3) 0.3374(6) 0.0288(12) Uani d . 1 . .
    H H7 0.3172 0.7266 0.2608 0.035 Uiso calc R 1 . .
    C C8 0.3981(3) 0.7214(4) 0.3894(7) 0.0398(16) Uani d . 1 . .
    H H8 0.4244 0.7599 0.3488 0.048 Uiso calc R 1 . .
    C C9 0.4248(3) 0.6858(4) 0.4998(8) 0.0391(16) Uani d . 1 . .
    H H9 0.4693 0.6990 0.5344 0.047 Uiso calc R 1 . .
    C C10 0.3850(3) 0.6305(3) 0.5586(6) 0.0330(14) Uani d . 1 . .
    H H10 0.4023 0.6061 0.6350 0.040 Uiso calc R 1 . .
    C C11 0.2153(3) 0.4350(3) 0.5682(6) 0.0278(13) Uani d . 1 . .
    H H11A 0.1815 0.4640 0.6215 0.033 Uiso calc R 1 . .
    H H11B 0.2443 0.4053 0.6297 0.033 Uiso calc R 1 . .
    C C12 0.1756(3) 0.3833(3) 0.4780(6) 0.0263(13) Uani d . 1 . .
    C C13 0.1253(3) 0.3658(3) 0.2734(6) 0.0287(13) Uani d . 1 . .
    H H13 0.1148 0.3842 0.1877 0.034 Uiso calc R 1 . .
    C C14 0.1011(3) 0.2963(3) 0.3088(7) 0.0352(16) Uani d . 1 . .
    H H14 0.0749 0.2672 0.2481 0.042 Uiso calc R 1 . .
    C C15 0.1152(3) 0.2708(3) 0.4304(8) 0.0376(16) Uani d . 1 . .
    H H15 0.0996 0.2228 0.4562 0.045 Uiso calc R 1 . .
    C C16 0.1522(3) 0.3143(3) 0.5174(7) 0.0340(15) Uani d . 1 . .
    H H16 0.1617 0.2969 0.6041 0.041 Uiso calc R 1 . .
    C C17 0.1171(3) 0.7182(3) -0.0491(5) 0.0261(12) Uani d . 1 . .
    H H17A 0.1251 0.7723 -0.0416 0.031 Uiso calc R 1 . .
    H H17B 0.0855 0.7097 -0.1251 0.031 Uiso calc R 1 . .
    C C18 0.1868(3) 0.6799(3) -0.0760(5) 0.0211(11) Uani d . 1 . .
    H H18 0.1793 0.6267 -0.1007 0.025 Uiso calc R 1 . .
    C C19 0.2292(3) 0.7196(3) -0.1813(5) 0.0246(12) Uani d . 1 . .
    H H19A 0.2743 0.6936 -0.1945 0.030 Uiso calc R 1 . .
    H H19B 0.2394 0.7709 -0.1520 0.030 Uiso calc R 1 . .
    C C20 0.0372(3) 0.6240(3) 0.0516(6) 0.0262(12) Uani d . 1 . .
    H H20A 0.0175 0.6083 0.1376 0.031 Uiso calc R 1 . .
    H H20B -0.0025 0.6380 -0.0061 0.031 Uiso calc R 1 . .
    C C21 0.0744(3) 0.5590(3) -0.0095(6) 0.0235(12) Uani d . 1 . .
    C C22 0.1311(3) 0.5269(3) 0.0579(5) 0.0196(11) Uani d . 1 . .
    C C23 0.1641(3) 0.4645(3) 0.0001(6) 0.0249(12) Uani d . 1 . .
    H H23 0.2027 0.4420 0.0433 0.030 Uiso calc R 1 . .
    C C24 0.1405(3) 0.4360(3) -0.1187(6) 0.0311(14) Uani d . 1 . .
    H H24 0.1625 0.3936 -0.1556 0.037 Uiso calc R 1 . .
    C C25 0.0853(3) 0.4688(3) -0.1839(6) 0.0274(13) Uani d . 1 . .
    H H25 0.0698 0.4495 -0.2662 0.033 Uiso calc R 1 . .
    C C26 0.0526(3) 0.5294(3) -0.1292(6) 0.0293(13) Uani d . 1 . .
    H H26 0.0143 0.5516 -0.1742 0.035 Uiso calc R 1 . .
    C C27 0.0408(3) 0.7512(3) 0.1318(6) 0.0246(12) Uani d . 1 . .
    H H27A 0.0044 0.7294 0.1897 0.030 Uiso calc R 1 . .
    H H27B 0.0169 0.7791 0.0607 0.030 Uiso calc R 1 . .
    C C28 0.0848(3) 0.8032(3) 0.2102(6) 0.0227(11) Uani d . 1 . .
    C C29 0.1830(3) 0.8205(3) 0.3388(7) 0.0275(12) Uani d . 1 . .
    H H29 0.2255 0.8016 0.3741 0.033 Uiso calc R 1 . .
    C C30 0.1619(3) 0.8923(3) 0.3728(6) 0.0313(14) Uani d . 1 . .
    H H30 0.1894 0.9215 0.4312 0.038 Uiso calc R 1 . .
    C C31 0.1006(3) 0.9203(3) 0.3207(7) 0.0339(14) Uani d . 1 . .
    H H31 0.0862 0.9696 0.3405 0.041 Uiso calc R 1 . .
    C C32 0.0604(3) 0.8755(3) 0.2388(6) 0.0296(13) Uani d . 1 . .
    H H32 0.0176 0.8931 0.2028 0.036 Uiso calc R 1 . .
    C C33 0.0792(3) 0.6026(3) 0.4437(5) 0.0233(12) Uani d . 1 . .
    C C34 0.0251(3) 0.6152(3) 0.5522(6) 0.0262(12) Uani d . 1 . .
    H H34A -0.0032 0.5702 0.5633 0.039 Uiso calc R 1 . .
    H H34B -0.0053 0.6568 0.5278 0.039 Uiso calc R 1 . .
    H H34C 0.0491 0.6266 0.6353 0.039 Uiso calc R 1 . .
    Cl Cl3 0.34784(8) 0.58123(8) 0.01265(16) 0.0320(3) Uani d . 1 . .
loop_
    _atom_site_aniso_label
    _atom_site_aniso_U_11
    _atom_site_aniso_U_22
    _atom_site_aniso_U_33
    _atom_site_aniso_U_12
    _atom_site_aniso_U_13
    _atom_site_aniso_U_23
    Ni1 0.0222(4) 0.0200(3) 0.0179(3) 0.0015(3) -0.0005(3) 0.0029(3)
    Ni2 0.0234(4) 0.0184(3) 0.0173(3) 0.0009(3) 0.0004(3) 0.0020(3)
    Cl1 0.0378(9) 0.0341(7) 0.0187(6) 0.0001(6) -0.0009(6) 0.0014(6)
    Cl2 0.0244(7) 0.0414(7) 0.0419(8) 0.0061(6) -0.0009(7) 0.0031(7)
    O1 0.023(2) 0.029(2) 0.022(2) 0.0013(16) -0.0012(17) 0.0024(18)
    O2 0.026(2) 0.0247(17) 0.0252(19) -0.0030(15) -0.0050(19) 0.0030(18)
    O3 0.023(2) 0.0243(19) 0.0182(18) 0.0054(16) 0.0007(16) 0.0041(16)
    O4 0.029(2) 0.0234(18) 0.0180(18) 0.0029(16) -0.0045(16) 0.0037(16)
    O5 0.032(2) 0.0199(18) 0.0220(19) 0.0044(17) 0.0044(17) 0.0045(16)
    O6 0.029(2) 0.0181(16) 0.021(2) 0.0036(14) 0.0046(16) 0.0032(16)
    N1 0.025(3) 0.024(2) 0.019(2) 0.0015(19) 0.0013(19) 0.0064(19)
    N2 0.026(3) 0.0138(19) 0.026(3) 0.0015(17) 0.007(2) -0.0002(19)
    N3 0.023(2) 0.018(2) 0.017(2) -0.0008(18) 0.0017(18) 0.0049(18)
    N4 0.028(3) 0.020(2) 0.021(2) 0.0013(19) 0.0039(19) 0.0021(19)
    C1 0.025(3) 0.028(3) 0.028(3) 0.002(2) 0.003(3) 0.001(3)
    C2 0.021(3) 0.021(3) 0.030(3) 0.002(2) -0.002(2) 0.002(2)
    C3 0.031(3) 0.032(3) 0.034(3) 0.004(2) -0.004(3) -0.007(3)
    C4 0.028(3) 0.040(3) 0.019(3) 0.012(3) -0.001(2) -0.003(3)
    C5 0.034(3) 0.024(3) 0.023(3) 0.005(2) -0.002(3) -0.006(2)
    C6 0.028(3) 0.023(3) 0.019(3) 0.003(2) -0.003(2) -0.006(2)
    C7 0.030(3) 0.033(3) 0.024(3) 0.000(2) 0.000(3) 0.000(3)
    C8 0.033(4) 0.044(4) 0.043(4) -0.012(3) 0.012(3) -0.017(3)
    C9 0.028(4) 0.038(3) 0.051(4) -0.002(3) -0.011(3) -0.010(3)
    C10 0.031(4) 0.033(3) 0.035(3) 0.003(3) -0.008(3) -0.002(3)
    C11 0.025(3) 0.030(3) 0.029(3) 0.010(2) 0.006(2) 0.014(3)
    C12 0.031(3) 0.024(3) 0.023(3) 0.000(2) 0.004(2) 0.011(2)
    C13 0.031(3) 0.020(3) 0.035(3) 0.003(2) 0.002(3) 0.007(3)
    C14 0.028(3) 0.025(3) 0.053(5) -0.002(2) 0.011(3) -0.007(3)
    C15 0.027(4) 0.028(3) 0.058(4) 0.005(3) 0.016(3) 0.012(3)
    C16 0.038(4) 0.027(3) 0.038(4) 0.009(3) 0.011(3) 0.016(3)
    C17 0.027(3) 0.033(3) 0.018(3) -0.001(2) -0.003(2) 0.003(2)
    C18 0.028(3) 0.022(3) 0.014(2) 0.001(2) 0.000(2) 0.001(2)
    C19 0.030(3) 0.026(3) 0.018(3) 0.002(2) -0.004(2) 0.000(2)
    C20 0.020(3) 0.032(3) 0.026(3) 0.001(2) 0.002(2) 0.000(3)
    C21 0.025(3) 0.022(3) 0.024(3) -0.003(2) -0.001(2) 0.006(2)
    C22 0.024(3) 0.017(2) 0.019(2) -0.002(2) 0.001(2) 0.000(2)
    C23 0.030(3) 0.024(3) 0.021(3) 0.000(2) 0.005(2) -0.003(2)
    C24 0.037(4) 0.037(3) 0.018(3) -0.003(3) 0.004(2) -0.006(3)
    C25 0.031(3) 0.029(3) 0.022(3) -0.003(2) 0.000(3) -0.005(3)
    C26 0.027(3) 0.035(3) 0.026(3) -0.007(2) -0.004(2) 0.007(2)
    C27 0.020(3) 0.027(3) 0.027(3) 0.002(2) 0.004(2) 0.006(2)
    C28 0.032(3) 0.018(2) 0.019(2) 0.002(2) 0.008(3) 0.004(2)
    C29 0.031(3) 0.024(2) 0.028(3) -0.002(2) 0.005(3) 0.005(3)
    C30 0.043(4) 0.022(3) 0.029(3) -0.005(2) 0.007(3) -0.008(3)
    C31 0.045(4) 0.019(3) 0.037(3) 0.003(2) 0.006(3) -0.007(3)
    C32 0.032(3) 0.025(3) 0.032(3) 0.001(2) 0.004(3) 0.001(3)
    C33 0.017(3) 0.032(3) 0.020(3) -0.002(2) 0.002(2) 0.001(2)
    C34 0.027(3) 0.028(3) 0.023(3) -0.002(2) 0.006(2) 0.001(2)
    Cl3 0.0358(8) 0.0266(7) 0.0335(8) 0.0047(6) 0.0120(7) 0.0045(6)
_geom_special_details
;
All s.u.'s (except the s.u. in the dihedral angle between two l.s. planes) are
estimated using the full covariance matrix. The cell s.u.'s are taken into
account individually in the estimation of s.u.'s in distances, angles and
torsion angles; correlations between s.u.'s in cell parameters are only used
when they are defined by crystal symmetry. An approximate (isotropic)
treatment of cell s.u.'s is used for estimating s.u.'s involving l.s. planes.
;
loop_
    _geom_bond_atom_site_label_1
    _geom_bond_atom_site_label_2
    _geom_bond_site_symmetry_2
    _geom_bond_distance
    _geom_bond_publ_flag
    Ni1 O1 . 2.131(4) y
    Ni1 O4 . 1.991(4) y
    Ni1 O5 . 2.046(4) y
    Ni1 O2 . 2.047(4) y
    Ni1 N1 . 2.077(5) y
    Ni1 N2 . 2.111(4) y
    Ni2 O2 . 2.035(4) y
    Ni2 O3 . 2.157(4) y
    Ni2 O4 . 2.031(4) y
    Ni2 O6 . 2.038(4) y
    Ni2 N3 . 2.095(5) y
    Ni2 N4 . 2.087(4) y
    Cl1 C19 . 1.807(6) ?
    Cl2 C3 . 1.795(6) ?
    O1 C2 . 1.425(7) ?
    O1 H1O . 0.8400 ?
    O2 C6 . 1.330(7) ?
    O3 C18 . 1.458(7) ?
    O3 H3O . 0.8400 ?
    O4 C22 . 1.323(6) ?
    O5 C33 . 1.234(7) ?
    O6 C33 . 1.267(6) ?
    N1 C4 . 1.463(7) ?
    N1 C11 . 1.484(7) ?
    N1 C1 . 1.485(7) ?
    N2 C13 . 1.335(7) ?
    N2 C12 . 1.347(7) ?
    N3 C27 . 1.465(7) ?
    N3 C17 . 1.487(7) ?
    N3 C20 . 1.504(7) ?
    N4 C28 . 1.332(7) ?
    N4 C29 . 1.335(8) ?
    C1 C2 . 1.530(8) ?
    C1 H1A . 0.9900 ?
    C1 H1B . 0.9900 ?
    C2 C3 . 1.534(8) ?
    C2 H2 . 1.0000 ?
    C3 H3A . 0.9900 ?
    C3 H3B . 0.9900 ?
    C4 C5 . 1.534(8) ?
    C4 H4A . 0.9900 ?
    C4 H4B . 0.9900 ?
    C5 C10 . 1.374(9) ?
    C5 C6 . 1.413(8) ?
    C6 C7 . 1.401(8) ?
    C7 C8 . 1.379(9) ?
    C7 H7 . 0.9500 ?
    C8 C9 . 1.386(10) ?
    C8 H8 . 0.9500 ?
    C9 C10 . 1.387(9) ?
    C9 H9 . 0.9500 ?
    C10 H10 . 0.9500 ?
    C11 C12 . 1.508(9) ?
    C11 H11A . 0.9900 ?
    C11 H11B . 0.9900 ?
    C12 C16 . 1.379(8) ?
    C13 C14 . 1.382(8) ?
    C13 H13 . 0.9500 ?
    C14 C15 . 1.342(10) ?
    C14 H14 . 0.9500 ?
    C15 C16 . 1.376(10) ?
    C15 H15 . 0.9500 ?
    C16 H16 . 0.9500 ?
    C17 C18 . 1.524(8) ?
    C17 H17A . 0.9900 ?
    C17 H17B . 0.9900 ?
    C18 C19 . 1.518(8) ?
    C18 H18 . 1.0000 ?
    C19 H19A . 0.9900 ?
    C19 H19B . 0.9900 ?
    C20 C21 . 1.502(8) ?
    C20 H20A . 0.9900 ?
    C20 H20B . 0.9900 ?
    C21 C26 . 1.389(8) ?
    C21 C22 . 1.405(8) ?
    C22 C23 . 1.414(7) ?
    C23 C24 . 1.384(8) ?
    C23 H23 . 0.9500 ?
    C24 C25 . 1.376(9) ?
    C24 H24 . 0.9500 ?
    C25 C26 . 1.375(8) ?
    C25 H25 . 0.9500 ?
    C26 H26 . 0.9500 ?
    C27 C28 . 1.487(8) ?
    C27 H27A . 0.9900 ?
    C27 H27B . 0.9900 ?
    C28 C32 . 1.413(7) ?
    C29 C30 . 1.397(8) ?
    C29 H29 . 0.9500 ?
    C30 C31 . 1.379(9) ?
    C30 H30 . 0.9500 ?
    C31 C32 . 1.389(9) ?
    C31 H31 . 0.9500 ?
    C32 H32 . 0.9500 ?
    C33 C34 . 1.526(8) ?
    C34 H34A . 0.9800 ?
    C34 H34B . 0.9800 ?
    C34 H34C . 0.9800 ?
loop_
    _geom_angle_atom_site_label_1
    _geom_angle_atom_site_label_2
    _geom_angle_atom_site_label_3
    _geom_angle_site_symmetry_1
    _geom_angle_site_symmetry_3
    _geom_angle
    _geom_angle_publ_flag
    O4 Ni1 O5 . . 93.83(16) ?
    O4 Ni1 O2 . . 81.22(15) ?
    O5 Ni1 O2 . . 88.20(15) ?
    O4 Ni1 N1 . . 171.32(17) ?
    O5 Ni1 N1 . . 92.62(17) ?
    O2 Ni1 N1 . . 93.20(17) ?
    O4 Ni1 N2 . . 104.66(17) ?
    O5 Ni1 N2 . . 86.02(16) ?
    O2 Ni1 N2 . . 172.01(18) ?
    N1 Ni1 N2 . . 81.57(18) ?
    O4 Ni1 O1 . . 92.56(15) ?
    O5 Ni1 O1 . . 173.60(16) ?
    O2 Ni1 O1 . . 92.36(15) ?
    N1 Ni1 O1 . . 80.98(17) ?
    N2 Ni1 O1 . . 92.77(15) ?
    O4 Ni2 O2 . . 80.56(14) ?
    O4 Ni2 O6 . . 90.93(14) ?
    O2 Ni2 O6 . . 90.64(15) ?
    O4 Ni2 N4 . . 170.50(17) ?
    O2 Ni2 N4 . . 106.69(17) ?
    O6 Ni2 N4 . . 82.97(16) ?
    O4 Ni2 N3 . . 91.90(16) ?
    O2 Ni2 N3 . . 172.29(16) ?
    O6 Ni2 N3 . . 91.11(16) ?
    N4 Ni2 N3 . . 80.98(17) ?
    O4 Ni2 O3 . . 90.83(15) ?
    O2 Ni2 O3 . . 98.00(15) ?
    O6 Ni2 O3 . . 171.36(15) ?
    N4 Ni2 O3 . . 94.15(16) ?
    N3 Ni2 O3 . . 80.38(16) ?
    C2 O1 Ni1 . . 113.0(3) ?
    C2 O1 H1O . . 111.7 ?
    Ni1 O1 H1O . . 112.2 ?
    C6 O2 Ni2 . . 140.5(3) ?
    C6 O2 Ni1 . . 122.6(3) ?
    Ni2 O2 Ni1 . . 95.16(15) ?
    C18 O3 Ni2 . . 111.5(3) ?
    C18 O3 H3O . . 96.9 ?
    Ni2 O3 H3O . . 114.1 ?
    C22 O4 Ni1 . . 136.9(3) ?
    C22 O4 Ni2 . . 125.8(3) ?
    Ni1 O4 Ni2 . . 97.03(16) ?
    C33 O5 Ni1 . . 127.6(3) ?
    C33 O6 Ni2 . . 127.4(4) ?
    C4 N1 C11 . . 108.8(4) ?
    C4 N1 C1 . . 114.2(4) ?
    C11 N1 C1 . . 109.8(4) ?
    C4 N1 Ni1 . . 110.3(3) ?
    C11 N1 Ni1 . . 103.5(3) ?
    C1 N1 Ni1 . . 109.6(3) ?
    C13 N2 C12 . . 118.7(5) ?
    C13 N2 Ni1 . . 130.7(4) ?
    C12 N2 Ni1 . . 110.2(4) ?
    C27 N3 C17 . . 109.8(4) ?
    C27 N3 C20 . . 109.9(4) ?
    C17 N3 C20 . . 113.4(4) ?
    C27 N3 Ni2 . . 105.1(3) ?
    C17 N3 Ni2 . . 109.7(3) ?
    C20 N3 Ni2 . . 108.5(3) ?
    C28 N4 C29 . . 119.6(5) ?
    C28 N4 Ni2 . . 111.2(3) ?
    C29 N4 Ni2 . . 128.5(4) ?
    N1 C1 C2 . . 112.8(5) ?
    N1 C1 H1A . . 109.0 ?
    C2 C1 H1A . . 109.0 ?
    N1 C1 H1B . . 109.0 ?
    C2 C1 H1B . . 109.0 ?
    H1A C1 H1B . . 107.8 ?
    O1 C2 C1 . . 106.7(4) ?
    O1 C2 C3 . . 107.8(5) ?
    C1 C2 C3 . . 112.1(5) ?
    O1 C2 H2 . . 110.0 ?
    C1 C2 H2 . . 110.0 ?
    C3 C2 H2 . . 110.0 ?
    C2 C3 Cl2 . . 111.0(4) ?
    C2 C3 H3A . . 109.4 ?
    Cl2 C3 H3A . . 109.4 ?
    C2 C3 H3B . . 109.4 ?
    Cl2 C3 H3B . . 109.4 ?
    H3A C3 H3B . . 108.0 ?
    N1 C4 C5 . . 113.7(5) ?
    N1 C4 H4A . . 108.8 ?
    C5 C4 H4A . . 108.8 ?
    N1 C4 H4B . . 108.8 ?
    C5 C4 H4B . . 108.8 ?
    H4A C4 H4B . . 107.7 ?
    C10 C5 C6 . . 121.1(6) ?
    C10 C5 C4 . . 120.5(5) ?
    C6 C5 C4 . . 118.4(5) ?
    O2 C6 C7 . . 120.5(5) ?
    O2 C6 C5 . . 122.4(5) ?
    C7 C6 C5 . . 117.0(5) ?
    C8 C7 C6 . . 121.2(6) ?
    C8 C7 H7 . . 119.4 ?
    C6 C7 H7 . . 119.4 ?
    C7 C8 C9 . . 121.1(6) ?
    C7 C8 H8 . . 119.5 ?
    C9 C8 H8 . . 119.5 ?
    C8 C9 C10 . . 118.5(6) ?
    C8 C9 H9 . . 120.8 ?
    C10 C9 H9 . . 120.8 ?
    C5 C10 C9 . . 121.1(6) ?
    C5 C10 H10 . . 119.4 ?
    C9 C10 H10 . . 119.4 ?
    N1 C11 C12 . . 112.0(5) ?
    N1 C11 H11A . . 109.2 ?
    C12 C11 H11A . . 109.2 ?
    N1 C11 H11B . . 109.2 ?
    C12 C11 H11B . . 109.2 ?
    H11A C11 H11B . . 107.9 ?
    N2 C12 C16 . . 120.6(6) ?
    N2 C12 C11 . . 116.4(5) ?
    C16 C12 C11 . . 122.9(5) ?
    N2 C13 C14 . . 122.5(6) ?
    N2 C13 H13 . . 118.8 ?
    C14 C13 H13 . . 118.8 ?
    C15 C14 C13 . . 118.8(6) ?
    C15 C14 H14 . . 120.6 ?
    C13 C14 H14 . . 120.6 ?
    C14 C15 C16 . . 119.7(6) ?
    C14 C15 H15 . . 120.1 ?
    C16 C15 H15 . . 120.1 ?
    C15 C16 C12 . . 119.7(6) ?
    C15 C16 H16 . . 120.2 ?
    C12 C16 H16 . . 120.2 ?
    N3 C17 C18 . . 113.0(4) ?
    N3 C17 H17A . . 109.0 ?
    C18 C17 H17A . . 109.0 ?
    N3 C17 H17B . . 109.0 ?
    C18 C17 H17B . . 109.0 ?
    H17A C17 H17B . . 107.8 ?
    O3 C18 C19 . . 107.8(4) ?
    O3 C18 C17 . . 104.9(4) ?
    C19 C18 C17 . . 112.2(5) ?
    O3 C18 H18 . . 110.6 ?
    C19 C18 H18 . . 110.6 ?
    C17 C18 H18 . . 110.6 ?
    C18 C19 Cl1 . . 110.4(4) ?
    C18 C19 H19A . . 109.6 ?
    Cl1 C19 H19A . . 109.6 ?
    C18 C19 H19B . . 109.6 ?
    Cl1 C19 H19B . . 109.6 ?
    H19A C19 H19B . . 108.1 ?
    C21 C20 N3 . . 114.5(5) ?
    C21 C20 H20A . . 108.6 ?
    N3 C20 H20A . . 108.6 ?
    C21 C20 H20B . . 108.6 ?
    N3 C20 H20B . . 108.6 ?
    H20A C20 H20B . . 107.6 ?
    C26 C21 C22 . . 119.9(5) ?
    C26 C21 C20 . . 121.0(5) ?
    C22 C21 C20 . . 119.1(5) ?
    O4 C22 C21 . . 120.5(5) ?
    O4 C22 C23 . . 121.6(5) ?
    C21 C22 C23 . . 118.0(5) ?
    C24 C23 C22 . . 120.6(6) ?
    C24 C23 H23 . . 119.7 ?
    C22 C23 H23 . . 119.7 ?
    C25 C24 C23 . . 120.5(6) ?
    C25 C24 H24 . . 119.7 ?
    C23 C24 H24 . . 119.7 ?
    C26 C25 C24 . . 119.6(6) ?
    C26 C25 H25 . . 120.2 ?
    C24 C25 H25 . . 120.2 ?
    C25 C26 C21 . . 121.4(6) ?
    C25 C26 H26 . . 119.3 ?
    C21 C26 H26 . . 119.3 ?
    N3 C27 C28 . . 112.0(5) ?
    N3 C27 H27A . . 109.2 ?
    C28 C27 H27A . . 109.2 ?
    N3 C27 H27B . . 109.2 ?
    C28 C27 H27B . . 109.2 ?
    H27A C27 H27B . . 107.9 ?
    N4 C28 C32 . . 121.8(5) ?
    N4 C28 C27 . . 117.8(4) ?
    C32 C28 C27 . . 120.3(5) ?
    N4 C29 C30 . . 121.9(6) ?
    N4 C29 H29 . . 119.0 ?
    C30 C29 H29 . . 119.0 ?
    C31 C30 C29 . . 119.3(6) ?
    C31 C30 H30 . . 120.4 ?
    C29 C30 H30 . . 120.4 ?
    C30 C31 C32 . . 119.0(5) ?
    C30 C31 H31 . . 120.5 ?
    C32 C31 H31 . . 120.5 ?
    C31 C32 C28 . . 118.5(6) ?
    C31 C32 H32 . . 120.8 ?
    C28 C32 H32 . . 120.8 ?
    O5 C33 O6 . . 126.6(5) ?
    O5 C33 C34 . . 117.5(5) ?
    O6 C33 C34 . . 115.8(5) ?
    C33 C34 H34A . . 109.5 ?
    C33 C34 H34B . . 109.5 ?
    H34A C34 H34B . . 109.5 ?
    C33 C34 H34C . . 109.5 ?
    H34A C34 H34C . . 109.5 ?
    H34B C34 H34C . . 109.5 ?
loop_
    _geom_torsion_atom_site_label_1
    _geom_torsion_atom_site_label_2
    _geom_torsion_atom_site_label_3
    _geom_torsion_atom_site_label_4
    _geom_torsion_site_symmetry_1
    _geom_torsion_site_symmetry_2
    _geom_torsion_site_symmetry_3
    _geom_torsion_site_symmetry_4
    _geom_torsion
    _geom_torsion_publ_flag
    O4 Ni1 O1 C2 . . . . 159.3(3) ?
    O5 Ni1 O1 C2 . . . . -16.9(15) ?
    O2 Ni1 O1 C2 . . . . 78.0(3) ?
    N1 Ni1 O1 C2 . . . . -14.9(3) ?
    N2 Ni1 O1 C2 . . . . -95.9(3) ?
    O4 Ni2 O2 C6 . . . . 145.6(6) ?
    O6 Ni2 O2 C6 . . . . -123.5(6) ?
    N4 Ni2 O2 C6 . . . . -40.7(6) ?
    N3 Ni2 O2 C6 . . . . 133.4(12) ?
    O3 Ni2 O2 C6 . . . . 56.1(6) ?
    O4 Ni2 O2 Ni1 . . . . -18.17(15) ?
    O6 Ni2 O2 Ni1 . . . . 72.67(16) ?
    N4 Ni2 O2 Ni1 . . . . 155.52(16) ?
    N3 Ni2 O2 Ni1 . . . . -30.4(13) ?
    O3 Ni2 O2 Ni1 . . . . -107.68(16) ?
    O4 Ni1 O2 C6 . . . . -149.3(4) ?
    O5 Ni1 O2 C6 . . . . 116.5(4) ?
    N1 Ni1 O2 C6 . . . . 24.0(4) ?
    N2 Ni1 O2 C6 . . . . 72.9(13) ?
    O1 Ni1 O2 C6 . . . . -57.1(4) ?
    O4 Ni1 O2 Ni2 . . . . 18.52(15) ?
    O5 Ni1 O2 Ni2 . . . . -75.64(16) ?
    N1 Ni1 O2 Ni2 . . . . -168.16(17) ?
    N2 Ni1 O2 Ni2 . . . . -119.3(12) ?
    O1 Ni1 O2 Ni2 . . . . 110.74(16) ?
    O4 Ni2 O3 C18 . . . . 72.2(3) ?
    O2 Ni2 O3 C18 . . . . 152.8(3) ?
    O6 Ni2 O3 C18 . . . . -29.5(11) ?
    N4 Ni2 O3 C18 . . . . -99.7(3) ?
    N3 Ni2 O3 C18 . . . . -19.6(3) ?
    O5 Ni1 O4 C22 . . . . -117.5(5) ?
    O2 Ni1 O4 C22 . . . . 154.9(5) ?
    N1 Ni1 O4 C22 . . . . 104.6(12) ?
    N2 Ni1 O4 C22 . . . . -30.7(5) ?
    O1 Ni1 O4 C22 . . . . 62.9(5) ?
    O5 Ni1 O4 Ni2 . . . . 68.96(17) ?
    O2 Ni1 O4 Ni2 . . . . -18.62(15) ?
    N1 Ni1 O4 Ni2 . . . . -68.9(11) ?
    N2 Ni1 O4 Ni2 . . . . 155.85(15) ?
    O1 Ni1 O4 Ni2 . . . . -110.61(16) ?
    O2 Ni2 O4 C22 . . . . -155.8(4) ?
    O6 Ni2 O4 C22 . . . . 113.8(4) ?
    N4 Ni2 O4 C22 . . . . 63.8(12) ?
    N3 Ni2 O4 C22 . . . . 22.6(4) ?
    O3 Ni2 O4 C22 . . . . -57.8(4) ?
    O2 Ni2 O4 Ni1 . . . . 18.77(16) ?
    O6 Ni2 O4 Ni1 . . . . -71.72(17) ?
    N4 Ni2 O4 Ni1 . . . . -121.6(10) ?
    N3 Ni2 O4 Ni1 . . . . -162.86(17) ?
    O3 Ni2 O4 Ni1 . . . . 116.74(16) ?
    O4 Ni1 O5 C33 . . . . -36.2(5) ?
    O2 Ni1 O5 C33 . . . . 44.9(5) ?
    N1 Ni1 O5 C33 . . . . 138.0(5) ?
    N2 Ni1 O5 C33 . . . . -140.6(5) ?
    O1 Ni1 O5 C33 . . . . 140.0(12) ?
    O4 Ni2 O6 C33 . . . . 46.0(4) ?
    O2 Ni2 O6 C33 . . . . -34.6(5) ?
    N4 Ni2 O6 C33 . . . . -141.3(5) ?
    N3 Ni2 O6 C33 . . . . 137.9(4) ?
    O3 Ni2 O6 C33 . . . . 147.7(9) ?
    O4 Ni1 N1 C4 . . . . 73.6(12) ?
    O5 Ni1 N1 C4 . . . . -64.4(4) ?
    O2 Ni1 N1 C4 . . . . 24.0(4) ?
    N2 Ni1 N1 C4 . . . . -150.0(4) ?
    O1 Ni1 N1 C4 . . . . 115.9(4) ?
    O4 Ni1 N1 C11 . . . . -170.1(10) ?
    O5 Ni1 N1 C11 . . . . 51.9(3) ?
    O2 Ni1 N1 C11 . . . . 140.2(3) ?
    N2 Ni1 N1 C11 . . . . -33.7(3) ?
    O1 Ni1 N1 C11 . . . . -127.9(3) ?
    O4 Ni1 N1 C1 . . . . -53.0(12) ?
    O5 Ni1 N1 C1 . . . . 169.0(3) ?
    O2 Ni1 N1 C1 . . . . -102.6(3) ?
    N2 Ni1 N1 C1 . . . . 83.4(3) ?
    O1 Ni1 N1 C1 . . . . -10.7(3) ?
    O4 Ni1 N2 C13 . . . . 8.2(5) ?
    O5 Ni1 N2 C13 . . . . 101.2(5) ?
    O2 Ni1 N2 C13 . . . . 144.9(11) ?
    N1 Ni1 N2 C13 . . . . -165.6(5) ?
    O1 Ni1 N2 C13 . . . . -85.2(5) ?
    O4 Ni1 N2 C12 . . . . -164.4(4) ?
    O5 Ni1 N2 C12 . . . . -71.5(4) ?
    O2 Ni1 N2 C12 . . . . -27.7(14) ?
    N1 Ni1 N2 C12 . . . . 21.8(4) ?
    O1 Ni1 N2 C12 . . . . 102.2(4) ?
    O4 Ni2 N3 C27 . . . . 143.3(3) ?
    O2 Ni2 N3 C27 . . . . 155.4(11) ?
    O6 Ni2 N3 C27 . . . . 52.4(3) ?
    N4 Ni2 N3 C27 . . . . -30.3(3) ?
    O3 Ni2 N3 C27 . . . . -126.1(3) ?
    O4 Ni2 N3 C17 . . . . -98.6(3) ?
    O2 Ni2 N3 C17 . . . . -86.5(13) ?
    O6 Ni2 N3 C17 . . . . 170.4(3) ?
    N4 Ni2 N3 C17 . . . . 87.7(3) ?
    O3 Ni2 N3 C17 . . . . -8.1(3) ?
    O4 Ni2 N3 C20 . . . . 25.8(3) ?
    O2 Ni2 N3 C20 . . . . 37.9(14) ?
    O6 Ni2 N3 C20 . . . . -65.2(3) ?
    N4 Ni2 N3 C20 . . . . -147.9(4) ?
    O3 Ni2 N3 C20 . . . . 116.3(3) ?
    O4 Ni2 N4 C28 . . . . -22.5(12) ?
    O2 Ni2 N4 C28 . . . . -161.5(4) ?
    O6 Ni2 N4 C28 . . . . -72.9(4) ?
    N3 Ni2 N4 C28 . . . . 19.3(4) ?
    O3 Ni2 N4 C28 . . . . 98.9(4) ?
    O4 Ni2 N4 C29 . . . . 147.3(9) ?
    O2 Ni2 N4 C29 . . . . 8.4(5) ?
    O6 Ni2 N4 C29 . . . . 96.9(5) ?
    N3 Ni2 N4 C29 . . . . -170.8(5) ?
    O3 Ni2 N4 C29 . . . . -91.3(5) ?
    C4 N1 C1 C2 . . . . -90.3(6) ?
    C11 N1 C1 C2 . . . . 147.1(5) ?
    Ni1 N1 C1 C2 . . . . 34.0(5) ?
    Ni1 O1 C2 C1 . . . . 35.5(5) ?
    Ni1 O1 C2 C3 . . . . 156.1(4) ?
    N1 C1 C2 O1 . . . . -46.0(6) ?
    N1 C1 C2 C3 . . . . -163.8(5) ?
    O1 C2 C3 Cl2 . . . . -179.5(4) ?
    C1 C2 C3 Cl2 . . . . -62.4(6) ?
    C11 N1 C4 C5 . . . . -177.5(5) ?
    C1 N1 C4 C5 . . . . 59.4(6) ?
    Ni1 N1 C4 C5 . . . . -64.6(5) ?
    N1 C4 C5 C10 . . . . -120.3(6) ?
    N1 C4 C5 C6 . . . . 62.4(7) ?
    Ni2 O2 C6 C7 . . . . -19.9(9) ?
    Ni1 O2 C6 C7 . . . . 140.9(4) ?
    Ni2 O2 C6 C5 . . . . 163.0(4) ?
    Ni1 O2 C6 C5 . . . . -36.2(7) ?
    C10 C5 C6 O2 . . . . 177.8(5) ?
    C4 C5 C6 O2 . . . . -4.9(8) ?
    C10 C5 C6 C7 . . . . 0.6(8) ?
    C4 C5 C6 C7 . . . . 177.9(5) ?
    O2 C6 C7 C8 . . . . -178.0(5) ?
    C5 C6 C7 C8 . . . . -0.8(9) ?
    C6 C7 C8 C9 . . . . 1.0(10) ?
    C7 C8 C9 C10 . . . . -1.0(10) ?
    C6 C5 C10 C9 . . . . -0.7(10) ?
    C4 C5 C10 C9 . . . . -177.9(6) ?
    C8 C9 C10 C5 . . . . 0.8(10) ?
    C4 N1 C11 C12 . . . . 158.8(5) ?
    C1 N1 C11 C12 . . . . -75.4(6) ?
    Ni1 N1 C11 C12 . . . . 41.6(5) ?
    C13 N2 C12 C16 . . . . 2.1(8) ?
    Ni1 N2 C12 C16 . . . . 175.7(5) ?
    C13 N2 C12 C11 . . . . -177.1(5) ?
    Ni1 N2 C12 C11 . . . . -3.4(6) ?
    N1 C11 C12 N2 . . . . -26.8(7) ?
    N1 C11 C12 C16 . . . . 154.1(6) ?
    C12 N2 C13 C14 . . . . -2.3(8) ?
    Ni1 N2 C13 C14 . . . . -174.4(4) ?
    N2 C13 C14 C15 . . . . 0.8(9) ?
    C13 C14 C15 C16 . . . . 0.9(9) ?
    C14 C15 C16 C12 . . . . -1.1(9) ?
    N2 C12 C16 C15 . . . . -0.4(9) ?
    C11 C12 C16 C15 . . . . 178.7(6) ?
    C27 N3 C17 C18 . . . . 149.5(5) ?
    C20 N3 C17 C18 . . . . -87.0(6) ?
    Ni2 N3 C17 C18 . . . . 34.5(5) ?
    Ni2 O3 C18 C19 . . . . 160.7(3) ?
    Ni2 O3 C18 C17 . . . . 41.0(5) ?
    N3 C17 C18 O3 . . . . -50.0(6) ?
    N3 C17 C18 C19 . . . . -166.7(4) ?
    O3 C18 C19 Cl1 . . . . -175.2(3) ?
    C17 C18 C19 Cl1 . . . . -60.3(5) ?
    C27 N3 C20 C21 . . . . 179.5(5) ?
    C17 N3 C20 C21 . . . . 56.1(6) ?
    Ni2 N3 C20 C21 . . . . -66.1(5) ?
    N3 C20 C21 C26 . . . . -120.4(6) ?
    N3 C20 C21 C22 . . . . 61.2(7) ?
    Ni1 O4 C22 C21 . . . . 150.4(4) ?
    Ni2 O4 C22 C21 . . . . -37.5(7) ?
    Ni1 O4 C22 C23 . . . . -30.7(8) ?
    Ni2 O4 C22 C23 . . . . 141.3(4) ?
    C26 C21 C22 O4 . . . . 178.7(5) ?
    C20 C21 C22 O4 . . . . -2.9(8) ?
    C26 C21 C22 C23 . . . . -0.2(8) ?
    C20 C21 C22 C23 . . . . 178.2(5) ?
    O4 C22 C23 C24 . . . . -179.3(5) ?
    C21 C22 C23 C24 . . . . -0.4(8) ?
    C22 C23 C24 C25 . . . . 1.1(9) ?
    C23 C24 C25 C26 . . . . -1.1(9) ?
    C24 C25 C26 C21 . . . . 0.5(9) ?
    C22 C21 C26 C25 . . . . 0.2(8) ?
    C20 C21 C26 C25 . . . . -178.2(5) ?
    C17 N3 C27 C28 . . . . -80.8(5) ?
    C20 N3 C27 C28 . . . . 153.7(4) ?
    Ni2 N3 C27 C28 . . . . 37.1(5) ?
    C29 N4 C28 C32 . . . . 2.1(8) ?
    Ni2 N4 C28 C32 . . . . 172.9(4) ?
    C29 N4 C28 C27 . . . . -174.0(5) ?
    Ni2 N4 C28 C27 . . . . -3.2(6) ?
    N3 C27 C28 N4 . . . . -24.1(7) ?
    N3 C27 C28 C32 . . . . 159.8(5) ?
    C28 N4 C29 C30 . . . . -1.3(8) ?
    Ni2 N4 C29 C30 . . . . -170.3(4) ?
    N4 C29 C30 C31 . . . . -0.8(9) ?
    C29 C30 C31 C32 . . . . 1.9(9) ?
    C30 C31 C32 C28 . . . . -1.2(9) ?
    N4 C28 C32 C31 . . . . -0.9(8) ?
    C27 C28 C32 C31 . . . . 175.1(5) ?
    Ni1 O5 C33 O6 . . . . 0.4(9) ?
    Ni1 O5 C33 C34 . . . . -175.1(4) ?
    Ni2 O6 C33 O5 . . . . -6.8(9) ?
    Ni2 O6 C33 C34 . . . . 168.8(3) ?
loop_
    _geom_hbond_atom_site_label_D
    _geom_hbond_atom_site_label_H
    _geom_hbond_atom_site_label_A
    _geom_hbond_site_symmetry_A
    _geom_hbond_distance_DH
    _geom_hbond_distance_HA
    _geom_hbond_distance_DA
    _geom_hbond_angle_DHA
    O1 H1o Cl3 1_555 0.84 2.19 3.015(4) 166
    O3 H3o Cl3 1_555 0.84 2.20 3.020(4) 166
