# Supplementary material for: μ-Acetato-bis­(μ-2-{[(3-chloro-2-hydroxy­prop­yl)(2-pyridylmeth­yl)amino]meth­yl}phenolato)dinickel(II) chloride
Source: Acta Crystallogr Sect E Struct Rep Online. 2010 Apr 24;66(Pt 5):m566–7. doi: 10.1107/S160053681001442X (PMC2979245; doi:10.1107/S160053681001442X)
Supplement: Supplementary file 2 [file e-66-0m566-Isup2.hkl]

#
# h,k,l, Fc-squared, Fo-squared, sigma(Fo-squared) and status flag
#
data_I
_shelx_title ' 0389                   R =  New: Pna21'
_shelx_refln_list_code          4
_shelx_F_calc_maximum      253.67
_exptl_crystal_F_000      1704.00
_reflns_d_resolution_high  0.7705
 
loop_
 _symmetry_equiv_pos_as_xyz
 'x, y, z'
 '-x, -y, z+1/2'
 '-x+1/2, y+1/2, z+1/2'
 'x+1/2, -y+1/2, z'
 
_cell_length_a    19.0992
_cell_length_b    18.0097
_cell_length_c    10.1288
_cell_angle_alpha  90.000
_cell_angle_beta   90.000
_cell_angle_gamma  90.000
 
_shelx_F_squared_multiplier     1.000
 
loop_
 _refln_index_h
 _refln_index_k
 _refln_index_l
 _refln_F_squared_calc
 _refln_F_squared_meas
 _refln_F_squared_sigma
 _refln_observed_status
   2   0 -13     1681.49     1384.58    164.26 o
   0   1 -13      835.11      705.01    119.43 o
   1   1 -13      335.64      387.64     77.55 o
   2   1 -13      275.27      468.21     70.99 o
   3   1 -13      487.07      458.26     81.42 o
   1   2 -13      407.69      269.00     67.23 o
   2   2 -13      754.07      705.94    104.79 o
   3   2 -13      988.28      976.44     94.76 o
   0   3 -13      921.54      976.52    131.30 o
   1   3 -13     1946.91     2030.40    131.65 o
   0   0 -12     2116.57     2320.79    273.73 o
   2   0 -12     1897.46     1809.75    157.75 o
   4   0 -12      740.31      599.82    105.57 o
   6   0 -12      326.37      336.60    130.92 o
   8   0 -12     1578.87     1435.01    142.88 o
  10   0 -12     1537.43     1679.80    172.37 o
   1   1 -12      304.38      399.19     65.69 o
   2   1 -12      234.25      217.88     72.51 o
   3   1 -12      199.75      182.68     54.74 o
   4   1 -12       96.35       53.66     59.40 o
   5   1 -12      648.09      570.95     84.86 o
   6   1 -12      259.76      178.68     58.41 o
   7   1 -12     1400.85     1535.78    124.68 o
   8   1 -12      730.10      712.19     82.33 o
   9   1 -12      222.88       80.75     74.85 o
  10   1 -12       20.47       19.27     69.49 o
   0   2 -12     1216.73     1220.09    124.35 o
   1   2 -12       19.71       35.47     48.53 o
   2   2 -12      387.79      537.19     71.73 o
   3   2 -12      323.10      263.69     85.36 o
   4   2 -12      108.88       50.21     51.43 o
   5   2 -12        9.20      141.15     72.70 o
   6   2 -12       69.68       88.99     51.30 o
   7   2 -12      177.78      124.43     58.98 o
   8   2 -12       26.40      -58.07     61.20 o
   9   2 -12      836.81      814.35     91.44 o
   1   3 -12      454.63      435.05     87.61 o
   2   3 -12       84.08       83.99     60.69 o
   3   3 -12     1624.77     1679.63    102.28 o
   4   3 -12      403.91      569.06    168.57 o
   5   3 -12     1277.25     1313.54    115.95 o
   6   3 -12      324.36      492.31     76.73 o
   7   3 -12      130.90      204.38     65.50 o
   8   3 -12      346.11      250.43     66.80 o
   9   3 -12      494.64      558.20     85.17 o
   0   4 -12     2498.57     2148.87    180.79 o
   1   4 -12     1456.31     1477.70    139.14 o
   2   4 -12     1627.83     1566.70     99.90 o
   3   4 -12      190.27      171.80     58.44 o
   4   4 -12       11.66       45.64     66.14 o
   5   4 -12     1187.81     1134.55    117.67 o
   6   4 -12      958.43      925.43     84.74 o
   7   4 -12      189.33      265.21     63.72 o
   8   4 -12      671.20      647.44    100.26 o
   9   4 -12      259.79      273.73     93.13 o
   1   5 -12      380.83      299.15     63.10 o
   2   5 -12      830.32      732.41     73.22 o
   3   5 -12      149.52      169.10     67.00 o
   4   5 -12     1044.73     1038.51    132.30 o
   5   5 -12      835.21      895.88     83.59 o
   6   5 -12       57.83      119.16     63.56 o
   7   5 -12      649.56      560.64    118.12 o
   8   5 -12      414.65      168.97     77.70 o
   0   6 -12     1173.82     1257.44    135.54 o
   1   6 -12      598.01      558.17     75.58 o
   2   6 -12      104.94      128.56     43.34 o
   3   6 -12       41.39       24.37     44.66 o
   4   6 -12      645.20      385.27     71.29 o
   5   6 -12        6.64      -17.48     74.43 o
   6   6 -12      952.81      940.40     92.55 o
   7   6 -12      867.54      869.57    143.25 o
   1   7 -12      117.40      106.62     53.41 o
   2   7 -12      181.58      130.99     45.89 o
   3   7 -12       62.85       48.00     60.55 o
   4   7 -12       53.12       15.67     65.68 o
   5   7 -12       92.93      116.93     68.57 o
   6   7 -12      433.17      381.65    172.33 o
   0   8 -12      198.40      113.06    220.18 o
   1   8 -12      382.76      503.71    122.03 o
   2   8 -12      602.30      588.56    148.27 o
   3   8 -12       46.02       55.98    121.53 o
   4   8 -12       34.60      101.16    109.40 o
   5   8 -12     1314.87     1243.88    182.86 o
   1   9 -12      150.65       66.63    117.59 o
   2   9 -12      115.32       67.56    160.67 o
   3   9 -12     1995.01     2159.67    300.51 o
   2   0 -11      290.37      246.96     71.53 o
   4   0 -11      560.12      737.80    115.66 o
   6   0 -11       65.13      128.84    226.13 o
   8   0 -11     2781.71     2914.14    199.88 o
  10   0 -11      635.65      695.59    106.74 o
  12   0 -11      906.65     1010.05    336.22 o
   0   1 -11     2352.28     2642.13    170.38 o
   1   1 -11      631.44      756.30    153.91 o
   2   1 -11      225.75      244.95     60.74 o
   3   1 -11     1313.16     1182.23     79.24 o
   4   1 -11      410.53      416.68     58.38 o
   5   1 -11      393.20      555.35     88.17 o
   6   1 -11     2057.34     2223.59    120.16 o
   7   1 -11      217.74      150.16     54.13 o
   8   1 -11      134.19      250.18     63.38 o
   9   1 -11      528.14      560.17     76.00 o
  10   1 -11      130.49       64.09     59.13 o
  11   1 -11      982.27     1020.66     92.98 o
  12   1 -11       78.86       17.37     69.48 o
  13   1 -11      507.71      447.95    137.60 o
   1   2 -11      173.66      116.11     55.63 o
   2   2 -11     2539.60     2636.87    143.64 o
   3   2 -11     1449.67     1364.04    100.11 o
   4   2 -11     2780.71     2640.42    134.08 o
   5   2 -11      192.94      241.60     54.64 o
   6   2 -11      630.65      620.67     74.38 o
   7   2 -11     1638.97     1722.96    187.24 o
   8   2 -11      166.01       79.43     53.85 o
   9   2 -11     1466.18     1384.78    108.30 o
  10   2 -11      382.35      382.58    109.08 o
  11   2 -11      205.12      250.09     76.66 o
  12   2 -11       66.54        0.40     79.15 o
  13   2 -11       94.30      108.40     89.51 o
   0   3 -11      200.00       98.78    166.62 o
   1   3 -11     3068.97     3175.50    167.49 o
   2   3 -11      457.67      421.82     86.75 o
   3   3 -11      297.34      266.96     59.89 o
   4   3 -11      229.88      190.43     58.55 o
   5   3 -11     2826.36     2792.56    134.26 o
   6   3 -11      122.41      189.51     54.97 o
   7   3 -11     2184.00     2035.82    110.92 o
   8   3 -11     1046.10     1184.24     98.44 o
   9   3 -11      628.11      739.03     77.92 o
  10   3 -11      458.56      338.69    127.52 o
  11   3 -11      930.34      891.29    111.83 o
  12   3 -11       49.86       87.98     77.31 o
  13   3 -11      374.93      372.96    106.67 o
   1   4 -11     1421.82     1288.64     84.51 o
   2   4 -11      380.64      312.26     91.86 o
   3   4 -11     3575.85     3693.62    144.17 o
   4   4 -11      434.61      448.96     62.70 o
   5   4 -11     2104.68     2062.98    115.46 o
   6   4 -11      311.56      357.87    101.59 o
   7   4 -11      780.50      797.71     76.61 o
   8   4 -11      207.52      218.24     79.02 o
   9   4 -11      719.14      925.82    194.37 o
  10   4 -11       83.48       48.76     74.09 o
  11   4 -11       90.49       15.00     81.12 o
  12   4 -11      710.35      786.16    125.37 o
   0   5 -11      434.85      271.15     90.10 o
   1   5 -11     2220.33     2329.63    143.44 o
   2   5 -11      435.63      493.77     65.47 o
   3   5 -11       19.78       89.38     49.74 o
   4   5 -11      318.34      319.19     73.87 o
   5   5 -11      211.01      375.15     75.58 o
   6   5 -11      526.27      515.50     65.76 o
   7   5 -11      277.08      214.57     68.82 o
   8   5 -11      305.01      170.04     76.19 o
   9   5 -11      380.88      390.66     77.86 o
  10   5 -11      800.79      628.04    132.60 o
  11   5 -11      173.29      182.40     83.00 o
  12   5 -11       95.37       60.28     99.77 o
   1   6 -11       40.10       77.96     35.95 o
   2   6 -11      200.77      191.04     45.88 o
   3   6 -11      138.58      122.74     62.06 o
   4   6 -11      462.54      386.25     57.38 o
   5   6 -11      424.02      400.12     59.57 o
   6   6 -11     2157.21     1945.66    143.98 o
   7   6 -11      725.70      758.65     91.93 o
   8   6 -11     1150.45     1171.49    110.22 o
   9   6 -11      168.25       14.51     67.63 o
  10   6 -11      129.36       91.48     93.10 o
  11   6 -11       28.56      -52.88     80.07 o
   0   7 -11      855.11      721.02    217.20 o
   1   7 -11     1171.94     1151.19    154.69 o
   2   7 -11      223.07      345.90     93.62 o
   3   7 -11      777.71      653.26     56.14 o
   4   7 -11      185.45      240.06    122.95 o
   5   7 -11       40.29       64.04     63.78 o
   6   7 -11      129.46      156.08     68.83 o
   7   7 -11      400.67      233.35     76.84 o
   8   7 -11      104.67       53.51     67.28 o
   9   7 -11      503.46      455.78     88.32 o
  10   7 -11      661.23      501.78    141.21 o
  11   7 -11      524.68      907.11    113.52 o
   1   8 -11      263.04      385.65     78.82 o
   2   8 -11      118.20      151.92     95.21 o
   3   8 -11      415.91      352.26    110.09 o
   4   8 -11      340.19      156.20     52.25 o
   5   8 -11      703.91      761.50    122.07 o
   6   8 -11      299.33      224.09     65.53 o
   7   8 -11     1193.13     1062.54    124.21 o
   8   8 -11      371.03      219.55     72.91 o
   9   8 -11      148.20      112.24     77.59 o
  10   8 -11       20.28       80.26     75.75 o
   0   9 -11     2052.67     1487.69    273.73 o
   1   9 -11      561.54      355.56    131.52 o
   2   9 -11      105.64      274.63    111.45 o
   3   9 -11      261.43      166.62    154.72 o
   4   9 -11       44.56       53.56    202.33 o
   5   9 -11       44.92      217.20    113.61 o
   6   9 -11      425.08      630.56    148.27 o
   7   9 -11      173.42      181.50    270.76 o
   8   9 -11      327.31      345.14    178.52 o
   9   9 -11      373.67      482.26    149.91 o
   1  10 -11      196.28      132.34    102.94 o
   2  10 -11       29.80      -74.03    107.11 o
   3  10 -11      855.01      488.86    291.59 o
   4  10 -11      196.80      250.33    156.74 o
   5  10 -11      346.07      476.06    196.37 o
   6  10 -11       31.99      214.23    160.67 o
   7  10 -11      259.89      177.35    169.44 o
   8  10 -11      375.68      449.51    156.32 o
   1  11 -11      287.60      160.67    160.67 o
   2  11 -11      873.94     1016.46    160.00 o
   3  11 -11       21.03       41.66    172.57 o
   4  11 -11      168.08      -35.81    169.60 o
   5  11 -11      127.54      290.51    128.29 o
   6  11 -11      724.38      768.99    365.97 o
   1  12 -11      332.99      455.89    211.25 o
   2  12 -11      670.12      291.59    178.52 o
   3  12 -11      492.10      809.30    285.64 o
   4  12 -11      378.29      239.40    128.29 o
   0   0 -10     5861.08     5980.51    380.85 o
   2   0 -10      984.95      797.58    166.62 o
   4   0 -10      750.00      678.41     95.69 o
   6   0 -10      936.69     1024.11    105.20 o
   8   0 -10      448.15      290.34     71.41 o
  10   0 -10     1911.56     2197.82    303.49 o
  12   0 -10     2005.78     1910.66    184.35 o
  14   0 -10      599.00      850.96    214.23 o
  16   0 -10     1157.42     1243.71    267.78 o
   1   1 -10      265.55      139.64     47.84 o
   2   1 -10      937.42      951.22     65.28 o
   3   1 -10      916.60      901.01    118.38 o
   4   1 -10      123.67      132.13     45.76 o
   5   1 -10     1285.92     1298.97    102.21 o
   6   1 -10      760.97      860.62     72.02 o
   7   1 -10     1414.70     1411.65     88.39 o
   8   1 -10      197.23      200.63     77.67 o
   9   1 -10      358.47      444.72     86.75 o
  10   1 -10      327.73      292.67     80.74 o
  11   1 -10      306.48      298.06     64.78 o
  12   1 -10      467.46      527.22    174.49 o
  13   1 -10      188.43      164.44     88.88 o
  14   1 -10       93.27      403.64    117.79 o
  15   1 -10      212.22      252.27    119.02 o
  16   1 -10       41.59      103.63    175.55 o
   0   2 -10      455.03      609.20    193.40 o
   1   2 -10     1282.76     1483.39     79.79 o
   2   2 -10      404.69      464.85     65.94 o
   3   2 -10      376.09      465.96     62.48 o
   4   2 -10       75.63       90.44     55.49 o
   5   2 -10     2861.57     3093.22    207.52 o
   6   2 -10       41.75       68.95     45.67 o
   7   2 -10     1705.66     1804.89    182.09 o
   8   2 -10     1225.88     1333.55    105.65 o
   9   2 -10      536.19      650.84     83.31 o
  10   2 -10     3336.48     3174.03    174.36 o
  11   2 -10     1079.96     1091.48    105.42 o
  12   2 -10      460.25      638.25     92.68 o
  13   2 -10       74.17      104.55     77.90 o
  14   2 -10       58.51      131.97    107.24 o
  15   2 -10      362.92      633.56    161.96 o
   1   3 -10       58.33      136.64     41.16 o
   2   3 -10      674.29      684.49     63.56 o
   3   3 -10     1352.21     1490.21     83.02 o
   4   3 -10      589.90      521.40     77.10 o
   5   3 -10      408.66      366.19     73.01 o
   6   3 -10      590.94      649.30     75.78 o
   7   3 -10     3756.65     4026.82    161.48 o
   8   3 -10      483.25      672.49     91.90 o
   9   3 -10      666.72      642.96    106.51 o
  10   3 -10       93.43        6.22     68.88 o
  11   3 -10     1262.81     1176.13    119.72 o
  12   3 -10      597.42      567.07    101.40 o
  13   3 -10     1365.27     1277.31    131.39 o
  14   3 -10      332.15      309.87     93.72 o
  15   3 -10      555.53      291.30    132.10 o
   0   4 -10      213.84      273.86     57.54 o
   1   4 -10       25.70       22.11     35.76 o
   2   4 -10     1870.67     2014.08    132.20 o
   3   4 -10       34.67       45.94     47.66 o
   4   4 -10      868.48      865.21     59.84 o
   5   4 -10      413.83      406.11     55.83 o
   6   4 -10     1833.41     2008.07    164.05 o
   7   4 -10       10.33      -11.62     66.14 o
   8   4 -10      747.21      753.90     69.25 o
   9   4 -10      779.56      481.22     87.33 o
  10   4 -10     1608.25     1626.73    131.00 o
  11   4 -10      440.64      447.26    140.49 o
  12   4 -10     1359.63     1492.07    146.90 o
  13   4 -10      295.45      299.90     78.39 o
  14   4 -10       49.99      136.41    116.52 o
  15   4 -10      113.40       77.27    134.45 o
   1   5 -10      524.91      484.03     45.92 o
   2   5 -10     3208.45     3570.10    137.43 o
   3   5 -10     1394.60     1327.49    146.02 o
   4   5 -10     1635.26     1635.12    103.07 o
   5   5 -10      692.16      759.61     92.76 o
   6   5 -10     1460.89     1548.39     86.72 o
   7   5 -10      749.12      799.20    142.64 o
   8   5 -10     3161.84     3317.45    168.03 o
   9   5 -10      953.93     1089.04    109.43 o
  10   5 -10      761.85      732.76    106.41 o
  11   5 -10      102.50       25.11     82.96 o
  12   5 -10      276.70      166.13     82.94 o
  13   5 -10      740.12      668.91     95.19 o
  14   5 -10      273.96      348.30     95.79 o
  15   5 -10      417.82      602.50    111.58 o
   0   6 -10     4022.56     4003.37    210.04 o
   1   6 -10     1389.66     1244.09    143.44 o
   2   6 -10     3100.94     3302.37    124.77 o
   3   6 -10      640.04      658.86     86.75 o
   4   6 -10      203.90      239.05     42.22 o
   5   6 -10      830.19      799.38     67.00 o
   6   6 -10     2785.66     3049.46    271.33 o
   7   6 -10      200.33      183.71     76.96 o
   8   6 -10     1388.39     1250.94    140.56 o
   9   6 -10      115.63      120.44     69.76 o
  10   6 -10      435.32      593.95     99.75 o
  11   6 -10      544.71      739.64     96.75 o
  12   6 -10      367.26      416.19    101.87 o
  13   6 -10      380.01      455.45    133.90 o
  14   6 -10      116.61       15.40     86.73 o
   1   7 -10      897.97      834.59     56.82 o
   2   7 -10      809.62      789.51     69.57 o
   3   7 -10     3292.76     3676.57    124.41 o
   4   7 -10     4935.07     5334.49    218.19 o
   5   7 -10     1104.22     1067.59    122.86 o
   6   7 -10      247.05      444.08    554.55 o
   7   7 -10      429.93      640.90     89.49 o
   8   7 -10     1536.71     1535.10    115.24 o
   9   7 -10      821.17      940.76    104.85 o
  10   7 -10      114.76      115.04     78.18 o
  11   7 -10      403.41      379.44    102.72 o
  12   7 -10       45.65       39.78     70.59 o
  13   7 -10       52.53       18.13     82.98 o
  14   7 -10      799.20      983.24    140.58 o
   0   8 -10      897.38      788.53     79.84 o
   1   8 -10      742.45      880.27    138.67 o
   2   8 -10      148.10      155.97     41.78 o
   3   8 -10      166.24      148.05     62.95 o
   4   8 -10      885.63      874.78     75.98 o
   5   8 -10      336.65      299.82     60.55 o
   6   8 -10      560.79      569.17     79.45 o
   7   8 -10      671.70      811.63     90.32 o
   8   8 -10      210.81      146.34     61.84 o
   9   8 -10      552.75      653.58     83.00 o
  10   8 -10      442.92      503.36     94.17 o
  11   8 -10      574.75      615.05     94.71 o
  12   8 -10      747.35      614.92    187.02 o
  13   8 -10      253.85      234.33     97.71 o
   1   9 -10      405.99      355.87    127.05 o
   2   9 -10      596.95      540.82    123.27 o
   3   9 -10     1463.67     1338.33    102.53 o
   4   9 -10     1236.44     1138.51     80.58 o
   5   9 -10      769.06      719.08    117.59 o
   6   9 -10      551.35      418.02     67.67 o
   7   9 -10      485.13      374.22     77.30 o
   8   9 -10      331.54      277.30    105.76 o
   9   9 -10     1804.38     1463.21    176.57 o
  10   9 -10       83.07      -55.15    113.99 o
  11   9 -10      392.47      491.87     97.26 o
  12   9 -10       37.76       25.76     79.48 o
   0  10 -10     1046.99     1094.94    196.37 o
   1  10 -10     3098.51     3217.07    233.28 o
   2  10 -10      183.65      136.74     94.61 o
   3  10 -10      441.82      523.98    282.66 o
   4  10 -10      114.23      303.49     98.28 o
   5  10 -10     1393.97     1113.50    153.54 o
   6  10 -10      643.10      785.71    172.57 o
   7  10 -10     1219.08     1468.43    220.18 o
   8  10 -10       43.97      -29.35    121.99 o
   9  10 -10      440.17      575.61    134.65 o
  10  10 -10      379.42      469.75    232.08 o
  11  10 -10      732.43      919.15    191.51 o
  12  10 -10      357.42      335.74    115.83 o
   1  11 -10      143.11       36.95     88.65 o
   2  11 -10      982.06     1028.02    148.98 o
   3  11 -10      629.95      765.64    148.70 o
   4  11 -10      442.51      255.88    160.67 o
   5  11 -10      472.79      416.55    166.62 o
   6  11 -10      650.26      345.82    165.85 o
   7  11 -10      124.81       76.46    111.45 o
   8  11 -10      895.90      756.28    147.21 o
   9  11 -10      664.54      533.08    318.37 o
  10  11 -10       76.08      222.70    214.23 o
  11  11 -10       94.25       52.33    120.08 o
   0  12 -10     3863.85     3207.46    398.70 o
   1  12 -10     1568.93     1505.92    201.45 o
   2  12 -10      517.17      688.95    184.47 o
   3  12 -10      457.72      380.94    129.63 o
   4  12 -10      978.37      851.45    149.33 o
   5  12 -10      139.58      286.09    187.45 o
   6  12 -10     1909.99     1363.08    195.63 o
   7  12 -10      558.35      600.46    181.50 o
   8  12 -10       96.78       24.21    121.81 o
   9  12 -10     1033.64      734.21    172.77 o
   1  13 -10       88.95      -27.02    151.74 o
   2  13 -10     1047.68     1041.22    162.71 o
   3  13 -10      100.27      148.77    160.67 o
   4  13 -10     1669.23     1582.90    255.88 o
   5  13 -10        5.66      -82.57    129.79 o
   6  13 -10     1023.03     1066.84    178.50 o
   7  13 -10       23.66      217.15    124.08 o
   8  13 -10      519.88       52.25    276.71 o
   1  14 -10     1151.27     1162.64    223.15 o
   2  14 -10       70.08       87.06    113.38 o
   3  14 -10      165.10      306.90    354.07 o
   4  14 -10      193.33      106.35    130.24 o
   5  14 -10      501.86      434.40    137.14 o
   6  14 -10      376.50      266.25    146.55 o
   1  15 -10      373.48      434.66    145.12 o
   2  15 -10      104.99      124.59    161.43 o
   2   0  -9     4371.20     4594.67    214.10 o
   4   0  -9     3533.88     3484.47    176.73 o
   6   0  -9     2667.19     2863.61    624.83 o
   8   0  -9      744.38      795.95    163.65 o
  10   0  -9     3038.72     3123.73    312.41 o
  12   0  -9      528.57      761.70    111.14 o
  14   0  -9      691.51      666.48    154.72 o
  16   0  -9      192.65       77.36    202.33 o
  18   0  -9      256.07      315.39    238.03 o
   0   1  -9     2589.59     3007.71    185.94 o
   1   1  -9     6805.50     6956.37    174.07 o
   2   1  -9      715.82      853.36     54.89 o
   3   1  -9      228.29      250.70     45.30 o
   4   1  -9     1262.89     1338.92    105.65 o
   5   1  -9     1033.11      913.75     68.54 o
   6   1  -9     2337.00     2369.46    115.09 o
   7   1  -9     3571.27     3501.58    137.83 o
   8   1  -9     1075.37     1079.32     74.14 o
   9   1  -9      326.78      256.69     49.56 o
  10   1  -9      520.30      655.07    133.99 o
  11   1  -9      625.55      668.99     76.58 o
  12   1  -9     1694.02     1610.61    156.17 o
  13   1  -9      163.47      294.10    107.24 o
  14   1  -9       94.99       99.73    102.94 o
  15   1  -9      744.14      525.72    124.20 o
  16   1  -9       46.45       93.60    100.72 o
  17   1  -9        1.28       -6.91    125.43 o
  18   1  -9       15.60     -115.42    100.72 o
   1   2  -9     1180.78     1158.47     80.14 o
   2   2  -9      190.48      203.30     45.74 o
   3   2  -9     1770.22     1955.84     82.99 o
   4   2  -9       12.71       22.32     40.37 o
   5   2  -9     1054.74     1022.49     69.12 o
   6   2  -9     1413.65     1293.21     81.45 o
   7   2  -9      781.44      898.71     62.71 o
   8   2  -9     2807.58     3048.04    208.72 o
   9   2  -9     1865.43     1781.36    100.19 o
  10   2  -9     1228.70     1217.67     79.24 o
  11   2  -9      616.70      673.82     81.88 o
  12   2  -9       95.10       34.61     55.47 o
  13   2  -9      656.69      616.35    113.61 o
  14   2  -9     1299.31     1143.70    142.82 o
  15   2  -9        6.62        9.80    104.30 o
  16   2  -9      276.28      188.66    125.25 o
  17   2  -9       79.10      -32.53    122.90 o
   0   3  -9      481.85      359.07     73.86 o
   1   3  -9      695.18      776.75     49.65 o
   2   3  -9       74.29      134.48     36.22 o
   3   3  -9      601.39      589.71     51.61 o
   4   3  -9      284.17      310.99     43.33 o
   5   3  -9     2103.62     2277.97    103.37 o
   6   3  -9     2892.50     3075.62    125.17 o
   7   3  -9        5.50       44.71     39.51 o
   8   3  -9      410.15      408.11     59.06 o
   9   3  -9     4092.67     4022.33    164.05 o
  10   3  -9      185.74      331.66    113.98 o
  11   3  -9     4579.71     4919.90    327.13 o
  12   3  -9      134.14       51.74     82.32 o
  13   3  -9     1685.53     2021.17    139.17 o
  14   3  -9      672.44      561.30     86.10 o
  15   3  -9      261.83      272.02    229.10 o
  16   3  -9       53.58       31.42    117.23 o
  17   3  -9      748.71      820.80    162.71 o
   1   4  -9       22.96       20.72     39.05 o
   2   4  -9      190.45      193.62     37.81 o
   3   4  -9     2737.73     2718.23    101.96 o
   4   4  -9      540.97      571.43     79.72 o
   5   4  -9       20.43      -38.74     37.81 o
   6   4  -9     1534.13     1629.62     87.18 o
   7   4  -9     4381.03     4622.33    185.98 o
   8   4  -9      811.61      783.25     63.71 o
   9   4  -9     2519.42     2234.74    137.82 o
  10   4  -9      195.46      187.12    117.19 o
  11   4  -9      410.60      375.81     65.39 o
  12   4  -9     2467.93     3001.05    244.49 o
  13   4  -9     2097.53     2072.21    135.19 o
  14   4  -9     1483.11     2064.49    398.24 o
  15   4  -9      415.85      384.02    202.33 o
  16   4  -9      134.17     -107.11    135.82 o
  17   4  -9       94.68      144.73    108.62 o
   0   5  -9      294.13      337.59     54.36 o
   1   5  -9     1417.47     1655.06     64.89 o
   2   5  -9      228.83      248.41     41.28 o
   3   5  -9     1768.21     1565.58    124.91 o
   4   5  -9     1795.06     1845.88     80.80 o
   5   5  -9     2423.01     2670.15    108.94 o
   6   5  -9     1749.06     1720.38    121.97 o
   7   5  -9     3163.55     2967.82    153.13 o
   8   5  -9     1851.23     1699.03    154.97 o
   9   5  -9     2266.78     2675.26    148.38 o
  10   5  -9     2827.64     2974.75    158.06 o
  11   5  -9      229.76      112.33     62.36 o
  12   5  -9      697.81      716.02    102.84 o
  13   5  -9      320.27      445.00     89.99 o
  14   5  -9      105.37      328.25     84.22 o
  15   5  -9     1038.37      996.37    126.23 o
  16   5  -9      773.94     1041.19    235.05 o
  17   5  -9      112.36      240.64    217.20 o
   1   6  -9       32.14       99.18     31.30 o
   2   6  -9     1987.41     1922.54     71.55 o
   3   6  -9       96.66      109.51     36.06 o
   4   6  -9     3197.47     3415.17    296.29 o
   5   6  -9      277.37      225.05     38.72 o
   6   6  -9      322.71      447.13     83.96 o
   7   6  -9      890.56      780.67    122.29 o
   8   6  -9     1933.97     1965.71    112.92 o
   9   6  -9      104.89      192.65     83.28 o
  10   6  -9      319.01      425.26    166.16 o
  11   6  -9      719.57      794.55    100.26 o
  12   6  -9      329.47      472.35     79.67 o
  13   6  -9     1615.42     1931.51    149.92 o
  14   6  -9      505.54      484.20     99.66 o
  15   6  -9      645.65      689.60    140.10 o
  16   6  -9      404.65      322.62    123.25 o
   0   7  -9     1603.09     1914.11     96.22 o
   1   7  -9      352.01      471.41     61.46 o
   2   7  -9      243.98      240.24     32.38 o
   3   7  -9      142.11      122.79     34.73 o
   4   7  -9      154.61      129.05     42.27 o
   5   7  -9      107.36       76.09     45.99 o
   6   7  -9     1027.36      940.01     82.31 o
   7   7  -9      416.82      254.47     62.92 o
   8   7  -9      255.92      171.94     67.87 o
   9   7  -9      618.77      539.03     76.56 o
  10   7  -9      508.78      385.10     99.19 o
  11   7  -9      166.66      190.18     75.65 o
  12   7  -9       23.28       67.18     60.36 o
  13   7  -9      159.79       95.13     63.38 o
  14   7  -9      211.40      264.20    112.77 o
  15   7  -9      325.72      387.16     88.23 o
  16   7  -9      176.71      307.35    138.37 o
   1   8  -9      330.85      330.45     83.03 o
   2   8  -9     1117.76     1118.12     67.18 o
   3   8  -9     3154.95     3067.02    216.45 o
   4   8  -9     1028.12     1184.78    102.90 o
   5   8  -9       98.27      128.84     46.34 o
   6   8  -9     1744.44     1646.98    110.81 o
   7   8  -9       86.82       -7.56     50.87 o
   8   8  -9      403.46      229.46     97.40 o
   9   8  -9       23.04       10.81     61.46 o
  10   8  -9      178.90      171.14     71.82 o
  11   8  -9      199.16      184.60     70.16 o
  12   8  -9      301.63      254.69    119.50 o
  13   8  -9      119.65      145.08     99.05 o
  14   8  -9      477.39      454.20     89.97 o
  15   8  -9      334.12      346.71     99.22 o
   0   9  -9     1347.42     1316.25    118.58 o
   1   9  -9       19.09       92.32     80.06 o
   2   9  -9      623.95      521.88    149.66 o
   3   9  -9      579.82      533.56     61.24 o
   4   9  -9     1082.79     1121.91    247.60 o
   5   9  -9      579.71      613.74    169.91 o
   6   9  -9      462.60      355.46     62.09 o
   7   9  -9      623.74      600.95     62.64 o
   8   9  -9       48.57       68.16     52.53 o
   9   9  -9     1460.79     1591.76    181.65 o
  10   9  -9     1072.58     1165.90    166.80 o
  11   9  -9     1902.58     2172.62    275.05 o
  12   9  -9      659.64      560.12    112.39 o
  13   9  -9       62.48       47.00     83.99 o
  14   9  -9       68.87      -83.95     94.22 o
  15   9  -9      138.32      133.30     94.12 o
   1  10  -9      267.53      245.79     96.51 o
   2  10  -9      242.64      337.56    104.30 o
   3  10  -9     2306.60     2676.33    210.97 o
   4  10  -9      725.45      870.05    119.87 o
   5  10  -9     2712.58     3469.60    550.44 o
   6  10  -9      135.04       87.77     76.09 o
   7  10  -9     2071.69     1847.15    111.73 o
   8  10  -9     1160.77     1086.99    111.28 o
   9  10  -9      141.08       69.99     49.42 o
  10  10  -9      198.04      134.05     58.59 o
  11  10  -9      692.97      642.99    144.54 o
  12  10  -9      512.05      476.46     89.32 o
  13  10  -9     1044.48      815.42    114.36 o
  14  10  -9      433.42      325.66    118.20 o
   0  11  -9       35.94      -17.85    178.52 o
   1  11  -9       17.28      -80.68     90.39 o
   2  11  -9      453.00      549.55    238.03 o
   3  11  -9      170.57      169.81    115.80 o
   4  11  -9     1354.55     1147.94    159.23 o
   5  11  -9      118.12      -40.82    163.65 o
   6  11  -9      537.67      426.06    116.04 o
   7  11  -9      318.42      335.66    121.53 o
   8  11  -9      701.44      568.26    121.81 o
   9  11  -9      550.47      884.82    159.73 o
  10  11  -9     2354.24     2379.04    428.09 o
  11  11  -9       33.22       54.58     70.37 o
  12  11  -9      736.32      770.80    102.61 o
  13  11  -9      121.46       75.64     71.94 o
   1  12  -9       95.07     -144.60     96.40 o
   2  12  -9     1129.55     1033.30    152.98 o
   3  12  -9       49.43       56.53     96.78 o
   4  12  -9      759.95      601.33    261.83 o
   5  12  -9      874.17      743.84    184.47 o
   6  12  -9      282.65      428.45    148.77 o
   7  12  -9      124.55      242.03    127.05 o
   8  12  -9      537.60      432.17    205.30 o
   9  12  -9      138.57      593.06    167.68 o
  10  12  -9       70.50       62.75    303.49 o
  11  12  -9       98.96       98.66    124.97 o
  12  12  -9      326.47      463.19    155.52 o
   0  13  -9     1567.79     1684.06    243.98 o
   1  13  -9     1244.02     1164.82    267.78 o
   2  13  -9     1074.67      862.86    190.42 o
   3  13  -9      319.63      386.80    160.67 o
   4  13  -9       99.14      213.35    136.87 o
   5  13  -9      814.49      609.28    139.84 o
   6  13  -9      464.88      561.23    134.45 o
   7  13  -9      874.71      645.28    142.94 o
   8  13  -9      417.87      518.96    175.55 o
   9  13  -9       22.44      248.03    144.03 o
  10  13  -9       34.15     -108.91    111.45 o
  11  13  -9      449.08      599.14    306.46 o
   1  14  -9     1009.05     1165.45    163.46 o
   2  14  -9      265.88      125.96    119.02 o
   3  14  -9     2323.98     3140.05    669.46 o
   4  14  -9       58.34       24.65    104.14 o
   5  14  -9     2105.44     2136.32    297.54 o
   6  14  -9      168.79      321.34    232.08 o
   7  14  -9      989.44     1118.74    249.93 o
   8  14  -9      493.09      428.45    148.42 o
   9  14  -9      599.11      580.20    176.73 o
  10  14  -9       74.26      103.71    128.54 o
   0  15  -9     1131.30     1749.52    243.98 o
   1  15  -9      860.71      967.62    161.63 o
   2  15  -9     1327.90     1785.23    315.39 o
   3  15  -9       88.04      184.47    166.62 o
   4  15  -9      117.57       17.42    187.45 o
   5  15  -9      532.62      356.81    205.30 o
   6  15  -9      630.28      934.76    172.52 o
   7  15  -9      720.60      721.02    161.96 o
   8  15  -9     1355.32     1546.57    482.01 o
   1  16  -9      383.44      355.67    136.71 o
   2  16  -9      567.62      604.53    140.12 o
   3  16  -9      134.89      484.11    142.88 o
   4  16  -9     1010.64     1219.90    255.88 o
   5  16  -9      510.53      720.08    267.78 o
   6  16  -9      127.97      172.57    357.05 o
   0  17  -9      117.41      535.57    232.08 o
   1  17  -9       78.48      105.49    214.23 o
   0   0  -8    15910.94    16370.00    505.82 o
   2   0  -8     1547.99     1699.37    117.22 o
   4   0  -8       88.64      175.75    105.94 o
   6   0  -8      156.24       70.44     45.87 o
   8   0  -8      704.95      654.26    101.16 o
  10   0  -8     3548.18     3557.89    360.02 o
  12   0  -8      956.13      737.89    166.62 o
  14   0  -8      360.59      113.06    124.97 o
  16   0  -8      724.05     1077.09    190.42 o
  18   0  -8       84.83       29.75    154.72 o
   1   1  -8     1440.90     1393.43     78.21 o
   2   1  -8     5178.47     5231.18    133.96 o
   3   1  -8     7589.43     8117.20    200.04 o
   4   1  -8     1706.38     1661.14     87.06 o
   5   1  -8     1130.72     1189.55     97.14 o
   6   1  -8      783.02      682.56     55.02 o
   7   1  -8      732.93      895.05    134.85 o
   8   1  -8      185.11      122.55     43.26 o
   9   1  -8      469.54      485.45     56.57 o
  10   1  -8      345.56      272.71     51.68 o
  11   1  -8      109.72      198.35     56.76 o
  12   1  -8      433.28      438.86     73.07 o
  13   1  -8       40.14       -4.87     69.33 o
  14   1  -8     1500.78     1663.14    190.42 o
  15   1  -8      518.73      639.80    232.08 o
  16   1  -8      362.27      379.42    103.03 o
  17   1  -8      885.72      947.67    141.50 o
  18   1  -8      627.58      662.88    249.93 o
  19   1  -8      479.58      419.53    122.03 o
   0   2  -8     3677.95     3409.93    206.22 o
   1   2  -8     1484.36     1490.45     59.43 o
   2   2  -8     1777.12     1636.53     67.86 o
   3   2  -8        6.49       43.29     28.78 o
   4   2  -8     2293.89     2371.91     84.72 o
   5   2  -8      859.09      855.48     79.18 o
   6   2  -8       10.64        6.24     30.53 o
   7   2  -8      719.52      673.75     58.71 o
   8   2  -8     1730.47     1669.88     82.46 o
   9   2  -8      443.04      453.75     54.87 o
  10   2  -8     5065.37     5590.03    220.69 o
  11   2  -8     1510.50     1705.41    111.58 o
  12   2  -8     2922.78     3106.72    201.87 o
  13   2  -8      254.72      226.34    148.73 o
  14   2  -8      440.60      236.02    145.79 o
  15   2  -8      106.68       69.71    114.25 o
  16   2  -8      647.44      725.24    126.02 o
  17   2  -8      339.21      382.38    144.41 o
  18   2  -8      934.05      948.42    270.76 o
  19   2  -8       25.24       74.55    111.14 o
   1   3  -8      372.36      314.52     43.34 o
   2   3  -8     3057.99     2958.97     92.01 o
   3   3  -8      173.78      173.17     33.26 o
   4   3  -8     1499.15     1498.20     80.49 o
   5   3  -8     1235.93     1250.64     63.92 o
   6   3  -8     1442.58     1460.04     79.53 o
   7   3  -8     2466.32     2417.61    119.85 o
   8   3  -8     3229.56     3537.29    133.06 o
   9   3  -8     1783.40     1831.45    108.09 o
  10   3  -8       37.31       31.35     47.60 o
  11   3  -8      590.74      347.78     65.33 o
  12   3  -8      294.25      341.74     77.68 o
  13   3  -8     5129.48     5330.84    312.54 o
  14   3  -8       51.05      -44.96    104.57 o
  15   3  -8     2323.99     2526.86    214.23 o
  16   3  -8      355.25      468.30    377.87 o
  17   3  -8      154.75      -22.07    100.72 o
  18   3  -8      482.12      563.97    181.50 o
  19   3  -8      662.28      648.64    148.27 o
   0   4  -8     1612.24     1657.02    108.64 o
   1   4  -8      652.11      662.19     73.63 o
   2   4  -8     1918.19     1869.67     70.80 o
   3   4  -8     1724.34     1577.71     66.21 o
   4   4  -8      971.45      981.10     56.61 o
   5   4  -8     2568.76     2742.98    103.19 o
   6   4  -8      984.46      902.71     58.37 o
   7   4  -8      873.76      915.32     85.89 o
   8   4  -8      508.07      581.91     90.87 o
   9   4  -8     4556.65     4303.18    356.45 o
  10   4  -8     2921.45     3217.19    301.05 o
  11   4  -8     3772.02     3934.16    184.67 o
  12   4  -8     3297.56     3815.32    184.95 o
  13   4  -8      527.54      484.47    107.42 o
  14   4  -8      487.78      414.28    136.59 o
  15   4  -8     2458.87     2558.89    455.23 o
  16   4  -8      550.99      587.74    117.23 o
  17   4  -8     1198.43     1294.53    176.99 o
  18   4  -8      348.70      296.62    135.54 o
  19   4  -8       45.46      -10.17    184.47 o
   1   5  -8      687.72      625.98     40.59 o
   2   5  -8     1921.13     1976.54     95.36 o
   3   5  -8     1786.34     1901.99     93.35 o
   4   5  -8     1446.78     1559.84     66.40 o
   5   5  -8      287.49      353.22     41.87 o
   6   5  -8     1270.20     1321.19     69.93 o
   7   5  -8     1253.06     1212.53     84.46 o
   8   5  -8     1760.74     1741.08    110.04 o
   9   5  -8     2000.51     1984.00    121.67 o
  10   5  -8     1125.10     1174.27     86.02 o
  11   5  -8      129.13      262.28    108.11 o
  12   5  -8     1280.32     1323.60    159.09 o
  13   5  -8      820.36      955.01    104.52 o
  14   5  -8     1681.42     1733.65    126.23 o
  15   5  -8      426.22      571.19     91.62 o
  16   5  -8      315.09      269.59    243.98 o
  17   5  -8     1065.34     1093.01    505.81 o
  18   5  -8       80.99      180.07    104.19 o
   0   6  -8     8530.36     8630.33    279.28 o
   1   6  -8     1492.51     1517.94     55.27 o
   2   6  -8     3762.92     3917.07    103.28 o
   3   6  -8     1830.92     1835.40     69.17 o
   4   6  -8     2931.74     2931.79    225.94 o
   5   6  -8      671.44      634.43    138.00 o
   6   6  -8     4196.83     4861.11    167.26 o
   7   6  -8      269.31      397.85    131.64 o
   8   6  -8     2140.30     2760.77    131.17 o
   9   6  -8        0.19      -25.58     48.12 o
  10   6  -8      453.91      301.97     68.54 o
  11   6  -8      885.22      905.67     86.74 o
  12   6  -8      364.11      360.45    106.00 o
  13   6  -8      386.09      368.82     86.93 o
  14   6  -8      272.57      239.69     75.65 o
  15   6  -8       18.44       27.18     83.51 o
  16   6  -8      327.09      328.52    132.50 o
  17   6  -8       73.18       -8.33    107.11 o
  18   6  -8       87.64      115.05    115.36 o
   1   7  -8     1249.76     1223.50     79.49 o
   2   7  -8     4300.16     4625.60    112.15 o
   3   7  -8     2755.99     2497.04    114.89 o
   4   7  -8     3997.51     4226.00    169.63 o
   5   7  -8     4639.73     4990.09    181.63 o
   6   7  -8      279.04      284.80     94.17 o
   7   7  -8      826.50      771.90     72.73 o
   8   7  -8      327.08      295.38     67.32 o
   9   7  -8      496.16      524.76     74.42 o
  10   7  -8     2044.37     1939.04    148.89 o
  11   7  -8     1262.79     1291.73    112.31 o
  12   7  -8      102.80       57.54     57.01 o
  13   7  -8       97.15       66.21     58.76 o
  14   7  -8      218.53      257.17     68.42 o
  15   7  -8      336.70      251.00     85.07 o
  16   7  -8      131.11      127.55    110.97 o
  17   7  -8      116.51      131.10    112.29 o
  18   7  -8      673.92      590.17    144.76 o
   0   8  -8      150.06      102.41     42.37 o
   1   8  -8     6897.61     6947.09    187.11 o
   2   8  -8     1171.66     1125.20    126.21 o
   3   8  -8      328.78      271.71     78.16 o
   4   8  -8      735.90      662.66     97.68 o
   5   8  -8     2489.35     2682.85    111.59 o
   6   8  -8      176.96      114.13     49.66 o
   7   8  -8     3957.98     4017.10    516.24 o
   8   8  -8       82.12      110.52     48.90 o
   9   8  -8       35.69       91.77     41.60 o
  10   8  -8       90.46      100.47     73.10 o
  11   8  -8      317.63      230.01    102.88 o
  12   8  -8      415.53      380.04     72.26 o
  13   8  -8      726.50      774.57    106.83 o
  14   8  -8      281.18      253.31     74.96 o
  15   8  -8      334.39      261.32     87.48 o
  16   8  -8       80.01       51.45     92.07 o
  17   8  -8       30.11      107.57    100.92 o
   1   9  -8     1592.30     1451.27     92.97 o
   2   9  -8      401.31      461.70     67.78 o
   3   9  -8      333.45      316.05     52.13 o
   4   9  -8     3238.27     3077.16    155.54 o
   5   9  -8      139.90      145.75     49.78 o
   6   9  -8     1111.73     1178.06     79.87 o
   7   9  -8     1572.08     1631.59     95.44 o
   8   9  -8     1447.30     1540.38    149.88 o
   9   9  -8     1123.68      887.91    109.11 o
  10   9  -8      205.21      195.53     62.36 o
  11   9  -8       47.02       62.79     91.94 o
  12   9  -8      573.90      574.80     87.79 o
  13   9  -8      485.49      490.88    161.99 o
  14   9  -8     1586.25     1445.72    132.09 o
  15   9  -8      369.03      458.86     87.24 o
  16   9  -8       61.94      179.70    109.37 o
  17   9  -8       66.71      116.66     98.70 o
   0  10  -8       58.97      -19.00     80.34 o
   1  10  -8     1746.32     1573.69    151.95 o
   2  10  -8      467.74      482.07     72.72 o
   3  10  -8      495.73      538.63     62.74 o
   4  10  -8      695.49      829.70    139.79 o
   5  10  -8      836.60      592.37    102.51 o
   6  10  -8      687.63      654.09     59.27 o
   7  10  -8      580.09      674.95     67.56 o
   8  10  -8      342.63      257.68     51.71 o
   9  10  -8      123.53      120.00     58.19 o
  10  10  -8     1088.23     1250.76    208.73 o
  11  10  -8     2230.85     2135.46    167.11 o
  12  10  -8      437.27      278.87     69.76 o
  13  10  -8      658.87      635.49    151.77 o
  14  10  -8       37.34       83.85     69.50 o
  15  10  -8       18.16      119.47     88.41 o
  16  10  -8       77.38      -43.46     83.59 o
   1  11  -8       36.39      -39.40     77.76 o
   2  11  -8      558.11      524.03    136.32 o
   3  11  -8     1912.24     1780.88    161.63 o
   4  11  -8       53.32       41.34     78.63 o
   5  11  -8      215.89      255.88    124.97 o
   6  11  -8     2895.55     2707.96    183.86 o
   7  11  -8      625.01      448.91    121.24 o
   8  11  -8     4393.01     4520.39    195.01 o
   9  11  -8     1679.54     1736.97    220.36 o
  10  11  -8      534.21      564.93    193.47 o
  11  11  -8       75.13       22.71     62.64 o
  12  11  -8      876.65      820.10    118.08 o
  13  11  -8      276.41      269.81    132.77 o
  14  11  -8     1816.99     2025.25    145.28 o
  15  11  -8       13.32      -97.73     83.47 o
   0  12  -8     2216.25     2600.48    261.83 o
   1  12  -8     1044.01     1284.88    168.31 o
   2  12  -8       36.90      149.88     90.39 o
   3  12  -8      855.28      809.72    134.39 o
   4  12  -8      193.46      267.12    107.88 o
   5  12  -8      332.77      262.26    116.92 o
   6  12  -8     2388.50     2120.41    190.42 o
   7  12  -8      600.31      852.30    140.91 o
   8  12  -8      470.95      659.93    121.16 o
   9  12  -8     1994.24     2110.78    189.76 o
  10  12  -8       56.76       45.37     45.76 o
  11  12  -8      354.17      387.80    144.23 o
  12  12  -8      295.25      296.89     78.11 o
  13  12  -8      116.47      283.13    149.49 o
  14  12  -8      129.04      137.43     72.80 o
  15  12  -8      183.25       -7.87     71.78 o
   1  13  -8      297.71      544.73    113.38 o
   2  13  -8     2831.43     3433.80    246.13 o
   3  13  -8     1696.15     1501.75    223.15 o
   4  13  -8     4129.08     4712.33    279.80 o
   5  13  -8      559.84      345.89    129.79 o
   6  13  -8     1099.81     1254.19    164.40 o
   7  13  -8      633.11      548.33    144.03 o
   8  13  -8     1155.34     1098.60    147.50 o
   9  13  -8      441.79      588.34    134.14 o
  10  13  -8      416.29      107.58    145.79 o
  11  13  -8      324.12      231.87    112.29 o
  12  13  -8      134.07      113.50    241.01 o
  13  13  -8      706.43      673.94    144.41 o
  14  13  -8       94.69      117.06     80.89 o
   0  14  -8      952.12      999.73    202.33 o
   1  14  -8      792.84      918.44    255.88 o
   2  14  -8      205.57      380.23    138.67 o
   3  14  -8      718.99      845.39    138.86 o
   4  14  -8      346.13      339.19    172.57 o
   5  14  -8      326.18      232.08    130.92 o
   6  14  -8      732.94      912.20    149.33 o
   7  14  -8      700.76      775.41    270.76 o
   8  14  -8      241.09      173.97    106.74 o
   9  14  -8     1056.04     1021.57    249.93 o
  10  14  -8       45.72      139.03    120.69 o
  11  14  -8      114.15       40.62    124.28 o
  12  14  -8       98.17       52.05    138.67 o
   1  15  -8      441.44      463.79    134.39 o
   2  15  -8      572.30      434.01    127.05 o
   3  15  -8     1572.62     1594.39    297.54 o
   4  15  -8      857.99     1058.39    158.71 o
   5  15  -8      137.52       74.00     96.51 o
   6  15  -8      872.95      787.23    164.10 o
   7  15  -8      478.49      349.27    129.63 o
   8  15  -8      151.33      204.49    238.03 o
   9  15  -8      683.67      635.51    158.41 o
  10  15  -8      463.64      598.05    155.69 o
  11  15  -8       30.00      -98.74    146.86 o
   0  16  -8      488.04      547.47    166.62 o
   1  16  -8       22.95      141.55    122.19 o
   2  16  -8       55.25       15.71    104.94 o
   3  16  -8      635.25      572.20    270.76 o
   4  16  -8       73.66       23.91    112.68 o
   5  16  -8      453.31      358.99    115.66 o
   6  16  -8      277.04      169.60    134.65 o
   7  16  -8      245.14      285.34    124.35 o
   8  16  -8      110.39      115.40    155.01 o
   9  16  -8     1338.43     1303.75    188.09 o
   1  17  -8       46.53       -6.30    187.45 o
   2  17  -8       60.12       12.13    111.45 o
   3  17  -8      271.03       84.98    119.87 o
   4  17  -8      356.56      476.06    243.98 o
   5  17  -8      102.30      124.97    172.57 o
   6  17  -8      640.65      751.45    618.88 o
   7  17  -8      153.50      148.02    309.44 o
   0  18  -8      155.40      220.18    178.52 o
   1  18  -8      220.65      172.67    127.05 o
   2  18  -8       44.38       35.70    172.57 o
   3  18  -8      126.44      -45.62    312.41 o
   4  18  -8      469.30      256.74    193.40 o
   2   0  -7    12609.44    12342.60    335.03 o
   4   0  -7    16274.50    15585.49    435.54 o
   6   0  -7     1220.00     1213.06    221.40 o
   8   0  -7     8142.44     8372.48    291.97 o
  10   0  -7     4841.20     5558.06    256.57 o
  12   0  -7     1377.67     1295.82    130.44 o
  14   0  -7     2916.04     2678.04    446.31 o
  16   0  -7      202.47      434.40    136.87 o
  18   0  -7     1649.37     2112.52    291.59 o
  20   0  -7        4.20       41.66    160.67 o
   0   1  -7    11991.50    12134.47    287.77 o
   1   1  -7     9593.70     9911.88    226.16 o
   2   1  -7     2628.65     2625.31    168.10 o
   3   1  -7     1696.20     1735.11     77.99 o
   4   1  -7     2566.52     2622.13     82.11 o
   5   1  -7      719.44      634.10     42.18 o
   6   1  -7      771.45      813.03     58.99 o
   7   1  -7     3210.95     3037.70    150.87 o
   8   1  -7     1424.96     1302.06     70.36 o
   9   1  -7      384.15      272.66    101.04 o
  10   1  -7      175.39      155.42     41.39 o
  11   1  -7      510.80      655.90     92.76 o
  12   1  -7     1731.21     1794.60    101.88 o
  13   1  -7     1038.04      931.36     82.33 o
  14   1  -7      522.77      637.33    210.53 o
  15   1  -7       73.97      141.29    121.99 o
  16   1  -7      129.90      318.37    117.82 o
  17   1  -7      506.50      482.16    100.99 o
  18   1  -7      150.37       10.57    101.49 o
  19   1  -7      542.79      643.28    205.30 o
  20   1  -7       90.14      284.87    163.94 o
   1   2  -7     3499.48     3253.16     84.36 o
   2   2  -7     5586.38     5487.96    127.15 o
   3   2  -7     4031.17     3955.64    103.84 o
   4   2  -7     5378.60     5237.20    130.15 o
   5   2  -7     1266.49     1326.59     61.39 o
   6   2  -7     1317.66     1249.66     87.38 o
   7   2  -7     1562.94     1673.10    123.09 o
   8   2  -7      236.16      245.79     40.40 o
   9   2  -7      117.17      102.69     37.82 o
  10   2  -7      366.04      468.13     93.51 o
  11   2  -7     1067.15     1146.02     81.73 o
  12   2  -7      606.38      386.18     94.48 o
  13   2  -7      818.33      820.57     86.99 o
  14   2  -7     3555.96     3319.48    212.04 o
  15   2  -7      613.04      378.46     97.22 o
  16   2  -7      206.06      116.61    181.50 o
  17   2  -7      668.50      636.67    132.50 o
  18   2  -7      218.83      449.46    151.74 o
  19   2  -7      247.14      206.13    104.94 o
  20   2  -7       23.09       16.42    184.47 o
   0   3  -7    10071.43    10461.81    289.14 o
   1   3  -7     7572.79     7634.38    163.10 o
   2   3  -7     1692.57     1657.36     55.18 o
   3   3  -7     1505.17     1591.32     66.09 o
   4   3  -7     2032.78     2103.69     91.37 o
   5   3  -7     4097.45     4395.87    125.52 o
   6   3  -7      296.25      262.30     37.44 o
   7   3  -7     2974.06     2774.65    148.61 o
   8   3  -7       36.12       14.44     37.06 o
   9   3  -7     1668.05     1628.21    117.28 o
  10   3  -7      268.84      272.63     48.06 o
  11   3  -7     8564.17     9159.42    399.40 o
  12   3  -7     1045.97     1069.37     80.74 o
  13   3  -7     1367.27     1509.74    155.46 o
  14   3  -7       47.14      -34.93     73.04 o
  15   3  -7     1314.79     1118.47    132.86 o
  16   3  -7      154.10      168.97    154.72 o
  17   3  -7     2070.68     2386.29    282.66 o
  18   3  -7       31.67      108.25     98.28 o
  19   3  -7      715.61      619.31    144.76 o
  20   3  -7      638.98      498.69    306.46 o
   1   4  -7     1223.58     1188.52     49.40 o
   2   4  -7     1431.26     1533.18     75.53 o
   3   4  -7     2320.37     2293.72     99.80 o
   4   4  -7      162.31      139.90     30.46 o
   5   4  -7     1615.86     1547.93     69.79 o
   6   4  -7     1387.27     1253.11     88.42 o
   7   4  -7      267.67      311.33     38.68 o
   8   4  -7      945.05      950.06     81.82 o
   9   4  -7     2227.06     2257.04    119.74 o
  10   4  -7      480.90      557.59     87.61 o
  11   4  -7     1476.48     1576.48     92.83 o
  12   4  -7     3169.49     3329.51    137.15 o
  13   4  -7     1126.16     1142.48    159.74 o
  14   4  -7     2443.15     2576.46    145.26 o
  15   4  -7      518.29      392.90    124.97 o
  16   4  -7     2833.14     2961.63    216.43 o
  17   4  -7      538.54      416.75    126.02 o
  18   4  -7     1055.87      840.39    135.54 o
  19   4  -7      216.20      206.04    122.47 o
  20   4  -7      627.86      340.52    140.57 o
   0   5  -7     7393.82     8020.39    236.75 o
   1   5  -7     8205.34     8320.32    204.30 o
   2   5  -7       19.44       63.59     24.51 o
   3   5  -7      697.83      682.57     97.77 o
   4   5  -7      637.56      653.41     43.14 o
   5   5  -7     2103.75     2286.61     84.35 o
   6   5  -7      217.27      189.93     45.52 o
   7   5  -7      365.18      431.45     51.79 o
   8   5  -7      148.66      103.09     48.89 o
   9   5  -7      972.29      947.44     80.54 o
  10   5  -7     4338.67     4613.66    161.37 o
  11   5  -7     1980.71     2309.47    132.11 o
  12   5  -7     2493.03     2481.95    223.32 o
  13   5  -7     1268.03     1374.44    175.28 o
  14   5  -7      638.16      813.15    222.52 o
  15   5  -7      324.60      369.03     86.93 o
  16   5  -7     1838.07     1982.56    220.18 o
  17   5  -7        8.93      -85.99     81.35 o
  18   5  -7      168.13      177.03    107.16 o
  19   5  -7      525.77      228.32    115.50 o
  20   5  -7      575.16      622.19    187.45 o
   1   6  -7       14.53       10.83     34.60 o
   2   6  -7     5782.92     5769.01    139.17 o
   3   6  -7     2423.37     2414.61     88.81 o
   4   6  -7     3576.24     3733.31    125.56 o
   5   6  -7     2154.56     2179.35    194.51 o
   6   6  -7     5122.31     5006.48    182.69 o
   7   6  -7      303.29      309.13     86.89 o
   8   6  -7      303.53      299.98     59.10 o
   9   6  -7       71.86       77.70     55.22 o
  10   6  -7      189.85      163.73     43.52 o
  11   6  -7      181.52      203.79     77.30 o
  12   6  -7      484.57      384.69     59.73 o
  13   6  -7      135.22      102.88     69.13 o
  14   6  -7      976.33      867.35     91.40 o
  15   6  -7      409.80      499.17    100.41 o
  16   6  -7     1232.34     1119.96    140.12 o
  17   6  -7      685.75      594.09    131.55 o
  18   6  -7      143.80      267.78    126.23 o
  19   6  -7      154.70      112.21    330.27 o
   0   7  -7    17986.35    18091.71    481.43 o
   1   7  -7     4650.56     4800.01    143.82 o
   2   7  -7     1035.27      997.44     55.34 o
   3   7  -7      570.22      673.85     60.98 o
   4   7  -7     1178.67     1308.12     74.76 o
   5   7  -7      880.91      836.89     63.99 o
   6   7  -7     4521.39     4709.60    167.91 o
   7   7  -7      201.44      216.49     49.46 o
   8   7  -7     1637.15     1639.90     95.57 o
   9   7  -7     3156.21     3217.87    144.85 o
  10   7  -7      812.53      709.23     73.32 o
  11   7  -7     1243.40     1252.41    134.85 o
  12   7  -7     1623.64     1549.71    107.91 o
  13   7  -7      282.95      318.13     83.40 o
  14   7  -7      126.39       72.98     78.18 o
  15   7  -7     1996.37     1973.76    144.46 o
  16   7  -7     1197.84     1009.92    139.72 o
  17   7  -7      458.67      716.44    149.64 o
  18   7  -7      268.66      337.17    246.96 o
  19   7  -7      328.89      457.92    127.05 o
   1   8  -7     1811.63     1776.86     94.12 o
   2   8  -7      670.12      734.33    124.54 o
   3   8  -7    10885.54    10809.25    266.35 o
   4   8  -7     1445.85     1616.84     80.41 o
   5   8  -7      991.87     1098.22     66.62 o
   6   8  -7     1277.19     1445.35     84.92 o
   7   8  -7      440.81      480.46     53.63 o
   8   8  -7      850.44      958.78     95.54 o
   9   8  -7      479.04      479.72     63.87 o
  10   8  -7      197.26      173.46     42.62 o
  11   8  -7      120.38      123.48     57.75 o
  12   8  -7      260.21      278.44     78.25 o
  13   8  -7     1444.53     1383.32    128.28 o
  14   8  -7      900.92      983.93    135.14 o
  15   8  -7      223.94      110.98    114.10 o
  16   8  -7      352.99      481.81    121.81 o
  17   8  -7      159.23      144.48    113.06 o
  18   8  -7      122.70      177.33    158.44 o
  19   8  -7      412.96      206.15    136.07 o
   0   9  -7     1767.10     1928.04    208.28 o
   1   9  -7      273.55      264.22     60.12 o
   2   9  -7      110.33       90.96     50.06 o
   3   9  -7     1653.07     1784.89     92.16 o
   4   9  -7      713.78      585.91     38.40 o
   5   9  -7     1198.20     1265.85     57.07 o
   6   9  -7     2578.45     2573.75    142.35 o
   7   9  -7      152.87      121.34     51.04 o
   8   9  -7      207.99      185.97     47.76 o
   9   9  -7      453.13      332.67     57.88 o
  10   9  -7     1423.06     1390.05    159.32 o
  11   9  -7     1554.22     1771.73    108.54 o
  12   9  -7      846.43      928.87     96.97 o
  13   9  -7      123.14       61.86     64.65 o
  14   9  -7      127.71       63.15     85.02 o
  15   9  -7      967.08     1084.13    132.99 o
  16   9  -7      324.94      558.88    175.44 o
  17   9  -7      490.32      514.65    360.02 o
  18   9  -7      482.20      644.66    169.60 o
   1  10  -7     1332.40     1433.27     94.23 o
   2  10  -7       68.48       62.65     44.22 o
   3  10  -7      808.37      906.24    104.20 o
   4  10  -7        0.81      -54.86     66.93 o
   5  10  -7      175.74      173.52     85.61 o
   6  10  -7      558.82      577.31     48.96 o
   7  10  -7     2233.13     2374.36    120.10 o
   8  10  -7     1623.57     1496.01    118.38 o
   9  10  -7     1829.17     1832.54    151.55 o
  10  10  -7      262.97      234.15     83.67 o
  11  10  -7       75.67      161.87     60.71 o
  12  10  -7      183.15       46.76     74.14 o
  13  10  -7     2247.07     2225.96    266.58 o
  14  10  -7      877.29     1049.91    208.19 o
  15  10  -7     1511.34     1340.56    131.21 o
  16  10  -7        2.73       63.61    116.85 o
  17  10  -7     1306.38     1607.59    249.93 o
  18  10  -7       15.94      -54.66     95.36 o
   0  11  -7      196.84      446.31    136.87 o
   1  11  -7     1615.93     1360.54    178.52 o
   2  11  -7      459.23      440.51     74.30 o
   3  11  -7      284.89      190.24     45.49 o
   4  11  -7      987.83      962.68    132.50 o
   5  11  -7       54.75       10.15     70.06 o
   6  11  -7      155.01      219.31     86.18 o
   7  11  -7      277.40      193.45     60.98 o
   8  11  -7     1211.89     1217.16    118.47 o
   9  11  -7      407.48      523.06     67.18 o
  10  11  -7     1575.47     1468.45    113.59 o
  11  11  -7      382.99      499.03    139.05 o
  12  11  -7     1303.36     1602.66    146.32 o
  13  11  -7       79.94       98.10     75.06 o
  14  11  -7      330.18      315.53     83.00 o
  15  11  -7      173.47      145.51     73.39 o
  16  11  -7      517.24      726.19    113.78 o
  17  11  -7      165.08      160.89     99.99 o
   1  12  -7      773.38      535.44    178.52 o
   2  12  -7     2422.79     2416.05    128.69 o
   3  12  -7     1130.24     1129.09    135.69 o
   4  12  -7     2679.11     2720.67    191.14 o
   5  12  -7     1809.39     1767.39    151.31 o
   6  12  -7     1675.00     1283.15    152.98 o
   7  12  -7     1170.82     1405.46    154.16 o
   8  12  -7     3194.93     3191.27    150.86 o
   9  12  -7      524.04      420.07     87.54 o
  10  12  -7     1922.15     1736.21    145.54 o
  11  12  -7      100.75      112.26     62.10 o
  12  12  -7      789.05      802.58    109.22 o
  13  12  -7      462.57      420.18     83.65 o
  14  12  -7      770.60      574.53    145.24 o
  15  12  -7      422.21      402.17    108.59 o
  16  12  -7       10.39       68.85     84.30 o
   0  13  -7     3728.15     3915.60    327.29 o
   1  13  -7      978.18      948.90    121.99 o
   2  13  -7     2695.72     2481.98    214.60 o
   3  13  -7      171.24      141.52     96.51 o
   4  13  -7      976.73     1082.70    119.87 o
   5  13  -7      119.55      105.28    100.92 o
   6  13  -7      683.88      954.80    129.63 o
   7  13  -7      191.79      278.64    106.74 o
   8  13  -7     1686.08     1821.43    170.07 o
   9  13  -7      304.87      276.78     61.03 o
  10  13  -7     1661.04     1598.50    152.35 o
  11  13  -7      182.24      358.74     62.64 o
  12  13  -7      390.09      466.34     73.47 o
  13  13  -7      431.37      367.54     78.44 o
  14  13  -7      307.86      364.05     92.32 o
  15  13  -7      454.94      459.07    158.29 o
   1  14  -7     2339.24     2632.50    285.64 o
   2  14  -7       78.53      -35.42    119.02 o
   3  14  -7     2777.33     2963.64    484.99 o
   4  14  -7      987.87     1115.29    187.45 o
   5  14  -7     1692.25     1856.71    180.94 o
   6  14  -7       76.77       84.80     92.29 o
   7  14  -7      909.38      886.08    145.79 o
   8  14  -7       20.10       47.21     94.05 o
   9  14  -7     1204.79     1406.38    235.05 o
  10  14  -7       20.97       67.36    104.94 o
  11  14  -7      455.93      368.32     64.79 o
  12  14  -7      128.55      162.33     93.58 o
  13  14  -7      348.86      354.14     75.35 o
  14  14  -7      114.34       29.67     79.43 o
   0  15  -7       88.40       -5.95    172.57 o
   1  15  -7     1729.12     1625.50    173.68 o
   2  15  -7       20.67      232.29    115.80 o
   3  15  -7      136.88       21.55    124.97 o
   4  15  -7       65.98       97.23    108.62 o
   5  15  -7     1324.38     1068.83    147.27 o
   6  15  -7       39.61       -3.79     91.43 o
   7  15  -7      708.57      840.19    220.18 o
   8  15  -7      842.97      999.74    142.88 o
   9  15  -7       87.65       -6.98    116.68 o
  10  15  -7      696.02      724.57    136.71 o
  11  15  -7      218.72      456.28    155.01 o
  12  15  -7      480.81      547.83    138.09 o
  13  15  -7      138.01      145.10    354.07 o
   1  16  -7      148.44      117.14    113.36 o
   2  16  -7     1056.33     1129.39    160.67 o
   3  16  -7       50.38       43.51    104.14 o
   4  16  -7      956.98      840.39    154.72 o
   5  16  -7     1738.28     2050.67    190.59 o
   6  16  -7      197.70      354.81    151.31 o
   7  16  -7     1018.99     1167.66    175.71 o
   8  16  -7      343.18      254.52    155.01 o
   9  16  -7      436.79      174.24    214.23 o
  10  16  -7      290.26      416.06    128.29 o
  11  16  -7       53.60       -3.02    138.67 o
  12  16  -7      154.16      115.14    131.30 o
   0  17  -7     3739.85     4219.08    404.65 o
   1  17  -7       10.29      170.59    121.06 o
   2  17  -7     1486.58     1572.15    193.42 o
   3  17  -7        4.28     -160.86    107.24 o
   4  17  -7      713.49      675.69    138.09 o
   5  17  -7      282.62      158.53    163.94 o
   6  17  -7     1909.80     2256.60    221.94 o
   7  17  -7      193.77      258.26    291.59 o
   8  17  -7      424.97      201.65    133.20 o
   9  17  -7       55.91      176.97    141.47 o
  10  17  -7     1695.59     1787.72    235.53 o
   1  18  -7        9.50      122.63    116.92 o
   2  18  -7       55.61      -40.64    111.45 o
   3  18  -7      819.26      830.46    155.01 o
   4  18  -7      456.70      136.87    238.03 o
   5  18  -7      452.37      310.90    139.84 o
   6  18  -7      502.95      636.45    211.25 o
   7  18  -7      482.66      668.44    171.91 o
   8  18  -7     1312.85     1331.00    193.42 o
   0  19  -7     1443.78     1410.33    279.69 o
   1  19  -7       78.53       50.58    109.40 o
   2  19  -7      328.54      297.54    238.03 o
   3  19  -7      433.60      517.72    196.37 o
   4  19  -7      629.43      444.24    144.76 o
   5  19  -7     1004.29      937.02    189.76 o
   0   0  -6    50355.02    51612.95   1948.87 o
   2   0  -6     6321.38     6389.36    341.82 o
   4   0  -6      674.91      833.71     61.85 o
   6   0  -6    13435.72    13392.93    432.88 o
   8   0  -6     4706.74     5108.37    544.49 o
  10   0  -6     3589.32     3631.71    147.20 o
  12   0  -6     2809.51     2760.02    264.81 o
  14   0  -6     1787.48     1502.71    132.88 o
  16   0  -6     4798.60     5343.78    398.70 o
  18   0  -6     1280.90     1267.51    238.03 o
  20   0  -6      446.72      238.03    208.28 o
  22   0  -6      930.64      612.93    273.73 o
   1   1  -6       36.77       54.36     22.77 o
   2   1  -6     2128.98     2013.31     61.07 o
   3   1  -6     4979.17     5019.98    114.64 o
   4   1  -6      365.99      432.92     46.35 o
   5   1  -6     3283.59     3287.41     87.37 o
   6   1  -6     2189.10     2129.14     73.48 o
   7   1  -6     9330.20     9280.32    218.24 o
   8   1  -6     2236.21     2138.53     77.03 o
   9   1  -6     2060.21     2053.70     77.62 o
  10   1  -6     1311.54     1309.79    129.79 o
  11   1  -6     1164.19     1338.08     80.85 o
  12   1  -6     1900.32     1915.53    128.84 o
  13   1  -6     1651.26     1621.98     99.51 o
  14   1  -6     2852.49     2522.49    131.49 o
  15   1  -6     2046.81     1967.69    187.48 o
  16   1  -6       58.12       -8.36     83.65 o
  17   1  -6       83.58       -7.12     92.46 o
  18   1  -6      772.83     1066.90    734.92 o
  19   1  -6      487.38      402.60    115.20 o
  20   1  -6      195.17      217.43    113.06 o
  21   1  -6      148.90     -110.58    115.66 o
  22   1  -6       24.88      -39.13    123.65 o
   0   2  -6     8688.46     8827.61    313.60 o
   1   2  -6     6305.58     6353.44    126.58 o
   2   2  -6      598.17      562.80     44.33 o
   3   2  -6      325.96      391.51     33.66 o
   4   2  -6      903.46      820.92     43.80 o
   5   2  -6     2209.19     2159.01    126.27 o
   6   2  -6      631.81      627.31     46.99 o
   7   2  -6      585.24      736.29     59.07 o
   8   2  -6      168.26      193.18     33.14 o
   9   2  -6     1186.95     1164.52     60.70 o
  10   2  -6      110.70      129.35     36.20 o
  11   2  -6     2174.31     2259.82    132.25 o
  12   2  -6     2635.75     2391.01    106.37 o
  13   2  -6     1026.67     1155.40    180.65 o
  14   2  -6      711.01      733.82     88.34 o
  15   2  -6      426.31      452.75     76.20 o
  16   2  -6      471.76      378.44     92.24 o
  17   2  -6     1097.92     1035.47    143.07 o
  18   2  -6     1242.89     1492.29    159.23 o
  19   2  -6      119.03      106.99    100.72 o
  20   2  -6     1745.75     1995.88    197.23 o
  21   2  -6       95.15       74.16    126.16 o
   1   3  -6     1728.83     1513.74     49.97 o
   2   3  -6      519.73      533.40     39.69 o
   3   3  -6     4468.94     4459.66    146.13 o
   4   3  -6     1563.43     1581.27     69.79 o
   5   3  -6     4921.65     4690.86    122.38 o
   6   3  -6     1508.13     1723.17    156.16 o
   7   3  -6     2245.27     2135.51     76.47 o
   8   3  -6     1623.45     1641.02     71.08 o
   9   3  -6     1124.19     1209.55     70.97 o
  10   3  -6     3833.16     3716.15    117.49 o
  11   3  -6     1270.85     1222.16    107.34 o
  12   3  -6      371.47      355.49     63.23 o
  13   3  -6     3605.26     3655.36    178.47 o
  14   3  -6       17.86      -12.34     51.93 o
  15   3  -6     1832.63     1565.31    115.57 o
  16   3  -6     1928.93     1698.57    365.97 o
  17   3  -6     1723.70     1509.67    154.16 o
  18   3  -6        9.91       70.67     81.35 o
  19   3  -6      652.45      604.13    147.21 o
  20   3  -6       56.02       12.88    139.79 o
  21   3  -6      302.59      454.37    130.24 o
   0   4  -6    14080.64    14298.59    426.14 o
   1   4  -6     5381.77     5584.72    127.73 o
   2   4  -6     3490.24     3246.23    113.12 o
   3   4  -6      403.25      365.93     37.19 o
   4   4  -6      631.74      740.49     39.82 o
   5   4  -6     2225.80     2159.99    104.72 o
   6   4  -6     2219.37     2241.80     76.80 o
   7   4  -6      357.92      376.49     38.81 o
   8   4  -6     4671.03     4230.26    208.80 o
   9   4  -6     1164.27     1089.26    127.37 o
  10   4  -6     2738.44     2687.44    115.52 o
  11   4  -6      248.16      162.00     44.28 o
  12   4  -6      842.47      967.33     98.78 o
  13   4  -6     1091.40     1112.74     78.72 o
  14   4  -6       81.74       82.91     89.86 o
  15   4  -6     1232.76     1191.51     99.11 o
  16   4  -6     2004.87     1870.03    330.27 o
  17   4  -6      763.95      726.15    124.97 o
  18   4  -6      291.12      231.34    107.16 o
  19   4  -6     1030.20      952.37    140.89 o
  20   4  -6      633.46      427.32    131.30 o
  21   4  -6      890.17      677.20    140.12 o
   1   5  -6     2404.49     2396.82     79.01 o
   2   5  -6    11246.71    11397.59    227.18 o
   3   5  -6     2436.07     2296.48     65.59 o
   4   5  -6     3060.10     3102.94     92.16 o
   5   5  -6     6777.80     6847.53    187.71 o
   6   5  -6     4203.74     4254.27    130.81 o
   7   5  -6     1587.68     1585.06     71.63 o
   8   5  -6     2409.75     2600.84     92.65 o
   9   5  -6     1710.18     1805.74    119.88 o
  10   5  -6      282.20      203.14     57.55 o
  11   5  -6      720.24      777.23     95.34 o
  12   5  -6     1110.75     1081.21    101.68 o
  13   5  -6     3185.68     3148.31    152.89 o
  14   5  -6     1981.57     1945.52    156.32 o
  15   5  -6      511.33      634.11     84.46 o
  16   5  -6      334.15      258.26    151.74 o
  17   5  -6     2093.47     2062.69    187.29 o
  18   5  -6      300.64      223.53    115.66 o
  19   5  -6       48.04      -75.82    202.33 o
  20   5  -6       84.95      110.20    103.46 o
  21   5  -6       42.32      -11.90    258.86 o
   0   6  -6     5768.49     5622.82    196.52 o
   1   6  -6     2960.28     2947.46     77.95 o
   2   6  -6     1493.73     1488.54     89.35 o
   3   6  -6      718.23      746.63     45.86 o
   4   6  -6     1398.12     1431.78     87.61 o
   5   6  -6      749.20      716.02     85.89 o
   6   6  -6     3025.21     3000.25    111.46 o
   7   6  -6     5442.71     5725.75    152.37 o
   8   6  -6      890.89      942.83     60.96 o
   9   6  -6      962.01     1111.84     71.08 o
  10   6  -6     2646.94     2746.77    106.17 o
  11   6  -6     1870.98     1909.91    122.91 o
  12   6  -6     1711.38     1786.51    153.75 o
  13   6  -6       47.47       11.27     47.04 o
  14   6  -6      137.45      170.35     71.29 o
  15   6  -6       48.32      137.19     75.73 o
  16   6  -6     1154.73     1033.84    130.11 o
  17   6  -6      234.63      321.63    125.82 o
  18   6  -6      660.73      497.11    112.93 o
  19   6  -6      142.17      153.35    108.44 o
  20   6  -6      400.39      376.30    261.83 o
  21   6  -6      193.62      301.36    217.20 o
   1   7  -6     2454.67     2317.05     76.52 o
   2   7  -6     3245.66     3103.44    110.84 o
   3   7  -6      136.70      155.01     42.17 o
   4   7  -6     2119.28     2150.09    252.91 o
   5   7  -6     1241.02     1386.73    119.39 o
   6   7  -6      833.99      896.16     57.28 o
   7   7  -6     2120.47     2214.46    151.23 o
   8   7  -6      218.13      260.23     74.73 o
   9   7  -6      970.06      886.91     58.46 o
  10   7  -6      981.12      964.13     68.68 o
  11   7  -6        5.03      -65.25     43.50 o
  12   7  -6     1382.87     1270.39    118.53 o
  13   7  -6      671.31      601.22     76.50 o
  14   7  -6     1802.82     1948.85    177.42 o
  15   7  -6     1587.78     1400.29    180.50 o
  16   7  -6      326.22      212.64    229.10 o
  17   7  -6     1160.30     1031.38    134.14 o
  18   7  -6     1056.74     1075.12    141.50 o
  19   7  -6      250.13      329.35    105.57 o
  20   7  -6       45.89      -65.26    103.01 o
   0   8  -6     1778.88     2058.96    184.47 o
   1   8  -6     4443.70     4245.35    363.00 o
   2   8  -6     3827.30     3555.92    258.70 o
   3   8  -6      360.80      522.42     55.81 o
   4   8  -6     2718.61     2767.82    148.51 o
   5   8  -6     4584.02     4875.57    176.28 o
   6   8  -6      603.19      629.88     47.52 o
   7   8  -6     1036.63      978.81     57.30 o
   8   8  -6      563.84      575.41     47.04 o
   9   8  -6     1136.66     1410.05    160.62 o
  10   8  -6     2602.62     2555.14    105.88 o
  11   8  -6     6428.16     7164.67    264.12 o
  12   8  -6      577.51      522.67     75.58 o
  13   8  -6      471.42      462.89     67.83 o
  14   8  -6      780.01      673.01     89.19 o
  15   8  -6      984.50      942.75    103.73 o
  16   8  -6      615.39      556.19    172.57 o
  17   8  -6      878.22      644.34    133.86 o
  18   8  -6      168.09      152.88    226.13 o
  19   8  -6      240.25      186.32    172.57 o
  20   8  -6       59.43      182.13    127.05 o
   1   9  -6     2691.51     2537.22    153.54 o
   2   9  -6     4968.39     4930.10    216.68 o
   3   9  -6    11232.49    11422.88    314.05 o
   4   9  -6     3996.63     4157.66    192.40 o
   5   9  -6     2849.80     2960.79     92.74 o
   6   9  -6      365.65      422.32     58.46 o
   7   9  -6     1296.33     1434.23    122.00 o
   8   9  -6     1192.46     1299.54     60.71 o
   9   9  -6     1253.95     1311.70     77.70 o
  10   9  -6      449.99      590.96     44.02 o
  11   9  -6      414.75      440.09     44.78 o
  12   9  -6      566.14      539.88     66.51 o
  13   9  -6     1968.67     1941.06    125.46 o
  14   9  -6      157.49      279.42     60.08 o
  15   9  -6      831.02      919.49    139.58 o
  16   9  -6      218.70      488.47    193.40 o
  17   9  -6       75.14      -83.59     98.19 o
  18   9  -6      571.87      440.56    107.24 o
  19   9  -6      540.44      594.98    131.34 o
   0  10  -6     3574.03     4254.79    309.44 o
   1  10  -6     5384.24     5385.04    243.62 o
   2  10  -6     1790.71     1573.75    336.22 o
   3  10  -6     2953.85     2904.26    115.14 o
   4  10  -6      566.19      625.61     62.93 o
   5  10  -6     1040.20      983.15     81.05 o
   6  10  -6     1906.63     1824.74     72.19 o
   7  10  -6     3125.10     3171.28    227.61 o
   8  10  -6       33.57       41.52     38.13 o
   9  10  -6     2692.22     2845.65    111.99 o
  10  10  -6      128.70      133.14     33.84 o
  11  10  -6     3454.02     3370.37    166.44 o
  12  10  -6      413.13      489.80     71.97 o
  13  10  -6       23.57      173.41     62.56 o
  14  10  -6      390.81      236.38     77.25 o
  15  10  -6     1037.76     1038.52    113.78 o
  16  10  -6       36.53       98.24     83.03 o
  17  10  -6     1273.39     1194.81    150.80 o
  18  10  -6       19.04      -18.70     90.13 o
  19  10  -6       17.54       31.93    151.74 o
   1  11  -6     3469.76     3521.60    180.35 o
   2  11  -6       32.24       86.47    102.51 o
   3  11  -6     2268.13     2261.73    221.72 o
   4  11  -6     4301.60     4516.21    158.40 o
   5  11  -6     1002.98     1058.20    160.67 o
   6  11  -6     1670.29     1780.27     68.29 o
   7  11  -6       48.73       41.64     29.16 o
   8  11  -6      726.67      759.33    101.55 o
   9  11  -6      837.35      844.40     73.01 o
  10  11  -6      787.99      788.61     86.23 o
  11  11  -6      213.34      121.52     52.66 o
  12  11  -6      364.47      374.14     75.56 o
  13  11  -6     1269.36      995.04     95.08 o
  14  11  -6     1105.06     1455.20    171.87 o
  15  11  -6      706.36      847.62     97.94 o
  16  11  -6       96.39       96.38     72.33 o
  17  11  -6      386.28      457.43    196.37 o
  18  11  -6      206.79      163.45    211.25 o
   0  12  -6     4581.02     5558.00    351.09 o
   1  12  -6      480.61      499.95    193.40 o
   2  12  -6     1785.20     1681.93    140.54 o
   3  12  -6     1938.93     1929.32    105.83 o
   4  12  -6     2760.08     3117.32    165.30 o
   5  12  -6      538.90      395.36     96.40 o
   6  12  -6     2806.89     2663.63    183.86 o
   7  12  -6      134.60       90.86     50.68 o
   8  12  -6      325.13      292.12     33.97 o
   9  12  -6     1918.29     1822.92     98.51 o
  10  12  -6      648.38      734.14    125.35 o
  11  12  -6     2448.55     2367.07    137.76 o
  12  12  -6     1507.80     1624.54    173.93 o
  13  12  -6     1633.58     1639.58    122.50 o
  14  12  -6      285.45      262.55     79.46 o
  15  12  -6      227.76      282.94     80.71 o
  16  12  -6      599.38      554.52     88.66 o
  17  12  -6       19.97       26.91     98.19 o
  18  12  -6      345.74      525.91    223.15 o
   1  13  -6      174.72      222.16     91.29 o
   2  13  -6     1619.26     1444.52    303.49 o
   3  13  -6      788.63      888.11    114.29 o
   4  13  -6      925.55      820.74    175.55 o
   5  13  -6      347.01      361.30     99.97 o
   6  13  -6     1186.09     1140.64    163.65 o
   7  13  -6     1004.81      954.37    121.81 o
   8  13  -6      201.96      155.92    105.48 o
   9  13  -6      618.38      731.01     90.95 o
  10  13  -6      249.76      300.70    124.09 o
  11  13  -6     1278.54     1105.42    101.08 o
  12  13  -6     1436.60     1304.62    106.84 o
  13  13  -6      834.93      841.44     98.92 o
  14  13  -6      979.48      929.33    106.06 o
  15  13  -6      283.08      478.26    100.02 o
  16  13  -6      431.04      380.44     97.83 o
  17  13  -6        9.29       12.83     86.59 o
   0  14  -6      423.06      606.98    190.42 o
   1  14  -6     2099.02     2295.05    172.37 o
   2  14  -6      201.86      290.40     99.03 o
   3  14  -6     1310.33     1248.29    136.87 o
   4  14  -6       34.72      -74.32    145.79 o
   5  14  -6     2035.57     2160.79    204.13 o
   6  14  -6      342.17      228.64    154.72 o
   7  14  -6      228.06       71.26     85.57 o
   8  14  -6       37.92       29.55     17.55 o
   9  14  -6     2744.15     2950.96    227.08 o
  10  14  -6      238.95      263.66    111.24 o
  11  14  -6     3194.02     3594.53    279.18 o
  12  14  -6      272.26      289.62    112.67 o
  13  14  -6      594.78      702.05    106.57 o
  14  14  -6       40.86      -18.37     77.02 o
  15  14  -6      467.98      566.00     99.45 o
  16  14  -6       27.55      -93.03     65.03 o
   1  15  -6      553.62      611.22    330.27 o
   2  15  -6      905.06      928.13    127.05 o
   3  15  -6     1609.87     1594.19    163.46 o
   4  15  -6      827.76      716.39    246.96 o
   5  15  -6       72.93       30.62     84.35 o
   6  15  -6     3275.83     2919.53    368.95 o
   7  15  -6      717.82      704.75    193.40 o
   8  15  -6      632.09      750.10    147.09 o
   9  15  -6      851.42      944.53    139.87 o
  10  15  -6      277.94      327.21     86.98 o
  11  15  -6       64.94       57.07     80.78 o
  12  15  -6     2250.29     2014.87    151.07 o
  13  15  -6      396.15      347.39    138.33 o
  14  15  -6      573.46      460.07     94.39 o
  15  15  -6       94.90       11.75     82.32 o
   0  16  -6     1924.69     1719.77    220.18 o
   1  16  -6     1714.86     1707.49    161.96 o
   2  16  -6       11.86       53.67    130.92 o
   3  16  -6      438.85      444.39    125.43 o
   4  16  -6      359.23      454.26    104.94 o
   5  16  -6      284.84      281.67    124.97 o
   6  16  -6     1273.72     1298.57    170.07 o
   7  16  -6     1748.87     2191.01    383.82 o
   8  16  -6      583.50      254.37    117.79 o
   9  16  -6      480.62      656.92    270.76 o
  10  16  -6      607.67      541.55    164.26 o
  11  16  -6      268.22      125.90    125.25 o
  12  16  -6      129.68      322.23    187.45 o
  13  16  -6      304.24      278.46    258.86 o
  14  16  -6       70.76      231.91    110.77 o
   1  17  -6      175.52      103.49     96.51 o
   2  17  -6      248.31      312.56    127.05 o
   3  17  -6      122.55      246.62    270.76 o
   4  17  -6     1070.35     1270.30    190.42 o
   5  17  -6      206.16       11.05     97.97 o
   6  17  -6      184.96      316.72    330.27 o
   7  17  -6      949.45     1232.89    183.86 o
   8  17  -6     2019.56     2605.15    365.97 o
   9  17  -6       70.20       35.95    149.91 o
  10  17  -6      251.64      136.22    125.25 o
  11  17  -6      263.35      228.05    134.19 o
  12  17  -6      223.52      231.83    149.91 o
   0  18  -6      619.76      755.75    190.42 o
   1  18  -6      957.28     1032.06    176.58 o
   2  18  -6       20.08      118.89     98.82 o
   3  18  -6       68.94      202.80    104.19 o
   4  18  -6      131.36       98.82    124.20 o
   5  18  -6       64.16      132.11    118.83 o
   6  18  -6      906.63     1021.44    193.40 o
   7  18  -6      186.90      242.84    232.08 o
   8  18  -6       43.24     -163.93    246.96 o
   9  18  -6      427.83      439.85    255.88 o
  10  18  -6      493.26      411.36    156.32 o
  11  18  -6      537.02      421.02    180.04 o
   1  19  -6      150.14      307.93    137.19 o
   2  19  -6      862.51     1029.33    246.96 o
   3  19  -6      196.62      195.94    115.66 o
   4  19  -6     1570.75     1694.88    199.23 o
   5  19  -6      219.07      238.63    165.21 o
   6  19  -6      174.93       48.23    148.77 o
   7  19  -6      688.09     1152.31    348.12 o
   8  19  -6     1469.49     1846.13    514.74 o
   0  20  -6      503.42      803.35    279.69 o
   1  20  -6      994.09     1273.44    187.45 o
   2  20  -6     1013.73      908.06    172.77 o
   3  20  -6      139.66       -3.88    135.15 o
   4  20  -6      166.12      204.71    138.64 o
   5  20  -6      402.99      385.85    152.76 o
   6  20  -6       58.11      -36.79    145.81 o
   2   0  -5     1392.86     1582.21    101.15 o
   4   0  -5     7064.35     6839.87    201.80 o
   6   0  -5     4235.64     4655.65    180.35 o
   8   0  -5     9017.92     9006.82    265.50 o
  10   0  -5     1846.34     1765.48    115.66 o
  12   0  -5     3686.22     3417.81    264.81 o
  14   0  -5     9222.88     9144.15    458.21 o
  16   0  -5     1247.95      952.12    154.72 o
  18   0  -5     2185.23     2112.52    249.93 o
  20   0  -5      681.23      946.17    184.47 o
  22   0  -5      839.36      499.86    196.37 o
   0   1  -5     7862.33     7730.70    184.62 o
   1   1  -5      530.40      515.70     37.25 o
   2   1  -5      580.94      626.16     38.09 o
   3   1  -5     4171.92     4268.63    119.31 o
   4   1  -5     2798.77     2956.55     99.28 o
   5   1  -5     3902.05     3918.85    118.69 o
   6   1  -5     3150.79     2990.45     81.94 o
   7   1  -5     2949.34     3075.82    125.08 o
   8   1  -5     1695.23     1717.07     60.47 o
   9   1  -5     1105.74      954.51     80.10 o
  10   1  -5     4463.26     4720.23    130.00 o
  11   1  -5     5709.23     6048.59    187.10 o
  12   1  -5     1632.69     1451.03    163.19 o
  13   1  -5      148.49      178.49     49.11 o
  14   1  -5     1429.23     1248.02    121.49 o
  15   1  -5     2993.33     3029.21    235.70 o
  16   1  -5     3461.12     3532.31    212.46 o
  17   1  -5     3189.37     2776.14    235.05 o
  18   1  -5      349.58      327.07    121.99 o
  19   1  -5      295.55      406.13    112.29 o
  20   1  -5      514.68      418.04    121.06 o
  21   1  -5      863.98     1085.21    174.34 o
  22   1  -5      627.62     1113.65    258.86 o
   1   2  -5      339.35      444.13     27.24 o
   2   2  -5     8135.36     7981.45    145.92 o
   3   2  -5     7314.84     7701.31    214.72 o
   4   2  -5    22836.51    22377.04    445.34 o
   5   2  -5      646.00      641.83     38.83 o
   6   2  -5     4950.04     5288.56    113.41 o
   7   2  -5     1965.84     2052.87     64.71 o
   8   2  -5      759.22      812.91     56.42 o
   9   2  -5     2297.09     1968.28    131.96 o
  10   2  -5     1963.61     1946.63    142.30 o
  11   2  -5      211.65      161.95     38.37 o
  12   2  -5      356.75      335.14     68.71 o
  13   2  -5      780.56      766.54     70.41 o
  14   2  -5      197.14       79.05     57.55 o
  15   2  -5     1301.53     1370.95    118.35 o
  16   2  -5      723.02      688.70    140.63 o
  17   2  -5      543.57      327.18    111.45 o
  18   2  -5     1205.66     1430.46    172.57 o
  19   2  -5      907.53      858.97    371.92 o
  20   2  -5      383.56      380.38    131.30 o
  21   2  -5       95.85      328.04    131.52 o
  22   2  -5      190.01      264.16    132.40 o
   0   3  -5     4643.50     4546.37    161.30 o
   1   3  -5     6968.33     6163.79    117.93 o
   2   3  -5    11479.38    11794.25    211.01 o
   3   3  -5     6882.71     7287.08    155.53 o
   4   3  -5     1071.43     1150.01     44.09 o
   5   3  -5     3172.80     2841.30    143.13 o
   6   3  -5     3310.12     3363.60    112.87 o
   7   3  -5     5381.63     5667.81    202.00 o
   8   3  -5     1405.55     1291.43     72.59 o
   9   3  -5     3285.23     3213.11    117.05 o
  10   3  -5     4010.31     4401.06    149.92 o
  11   3  -5       82.23      108.87     33.84 o
  12   3  -5      955.06      917.60     58.24 o
  13   3  -5      394.51      392.55     61.90 o
  14   3  -5      329.75      307.59     66.91 o
  15   3  -5      206.54      171.89     60.38 o
  16   3  -5      170.49      120.78     58.76 o
  17   3  -5      396.94      676.58    214.23 o
  18   3  -5       36.88       85.97     78.63 o
  19   3  -5      805.29      478.99    110.03 o
  20   3  -5       78.49     -130.75     87.17 o
  21   3  -5     1898.34     2012.46    389.77 o
  22   3  -5      578.01      606.04    144.76 o
   1   4  -5     2843.28     2742.27    117.13 o
   2   4  -5     1317.52     1198.48     41.34 o
   3   4  -5     8551.20     8134.01    168.99 o
   4   4  -5     1351.46     1251.29     87.91 o
   5   4  -5    10491.63    10123.45    195.77 o
   6   4  -5     7032.24     7457.90    159.93 o
   7   4  -5     4085.20     4171.48    111.19 o
   8   4  -5      303.04      344.90     49.96 o
   9   4  -5     3558.56     3563.75    123.75 o
  10   4  -5     1030.14      980.69     73.45 o
  11   4  -5     1269.18     1347.29     71.85 o
  12   4  -5     1757.50     1658.74     77.34 o
  13   4  -5     3252.29     3315.91    181.25 o
  14   4  -5     1762.57     1624.36    111.98 o
  15   4  -5      908.58      896.98    128.67 o
  16   4  -5     1192.91     1230.66    125.96 o
  17   4  -5     1123.40     1123.05    135.54 o
  18   4  -5      787.24      797.31    121.81 o
  19   4  -5     1633.74     1213.82    157.75 o
  20   4  -5      318.17      205.05    100.72 o
  21   4  -5       96.16      147.52    129.63 o
  22   4  -5       12.10     -108.46    108.62 o
   0   5  -5     6126.20     5534.56    371.92 o
   1   5  -5     1630.20     1703.81     52.78 o
   2   5  -5     1228.89     1149.17     70.29 o
   3   5  -5      286.55      376.64     49.05 o
   4   5  -5      822.72      837.17     93.08 o
   5   5  -5     2758.30     3211.62    133.71 o
   6   5  -5     2553.59     2750.13    144.10 o
   7   5  -5      360.00      349.26     35.80 o
   8   5  -5     2490.27     2582.66     88.66 o
   9   5  -5     3181.41     3129.62    101.49 o
  10   5  -5       53.14      111.01     30.15 o
  11   5  -5      127.85      112.39     47.56 o
  12   5  -5       42.30       89.67     40.86 o
  13   5  -5     1226.83     1145.68     79.15 o
  14   5  -5      231.34      232.33     55.35 o
  15   5  -5       97.74      225.82     63.89 o
  16   5  -5      897.00      761.76     95.89 o
  17   5  -5      544.52      482.66    115.66 o
  18   5  -5      201.80      195.24     95.64 o
  19   5  -5     3195.61     3571.39    266.58 o
  20   5  -5      977.36      835.48    152.98 o
  21   5  -5      489.89      482.43    139.84 o
  22   5  -5      643.26      504.88    144.41 o
   1   6  -5     1283.03     1236.47     42.09 o
   2   6  -5     4164.12     4102.69    179.41 o
   3   6  -5     1771.34     1992.89     64.13 o
   4   6  -5      634.30      590.12     77.30 o
   5   6  -5      585.91      585.70     86.75 o
   6   6  -5    11398.31    11862.89    385.31 o
   7   6  -5      709.41      732.06     56.54 o
   8   6  -5     8862.41     8802.20    200.64 o
   9   6  -5      127.54      118.60     30.36 o
  10   6  -5      908.09      853.21     59.28 o
  11   6  -5      738.06      626.32     54.53 o
  12   6  -5     7550.27     8215.58    243.59 o
  13   6  -5      488.26      522.58     63.08 o
  14   6  -5     6636.44     7629.23    267.67 o
  15   6  -5     1299.26     1284.39    117.59 o
  16   6  -5     2274.13     2062.06    286.80 o
  17   6  -5     1706.26     1406.03    160.67 o
  18   6  -5     1586.22     1373.30    279.69 o
  19   6  -5      626.76      878.75    140.89 o
  20   6  -5      342.85      214.03    113.30 o
  21   6  -5      144.13      109.41    279.69 o
  22   6  -5      102.94      302.24    143.92 o
   0   7  -5     1060.26     1106.84    148.77 o
   1   7  -5     2955.75     2245.83    258.86 o
   2   7  -5      632.82      688.19     52.39 o
   3   7  -5      742.83      717.32     36.02 o
   4   7  -5     2492.47     2472.85     92.40 o
   5   7  -5      415.81      491.84     48.18 o
   6   7  -5     1797.59     1860.98     83.75 o
   7   7  -5      385.67      448.53     49.76 o
   8   7  -5     5445.25     5546.65    194.64 o
   9   7  -5     5413.76     5712.39    159.47 o
  10   7  -5     5105.63     5378.22    151.62 o
  11   7  -5      425.95      406.80     47.28 o
  12   7  -5     1212.27     1222.33     79.98 o
  13   7  -5      306.95      274.84     51.54 o
  14   7  -5       40.74       32.53     54.11 o
  15   7  -5      833.82      824.52     93.95 o
  16   7  -5     1041.23      985.95    135.54 o
  17   7  -5      579.77      494.22    118.58 o
  18   7  -5     2198.72     2351.69    184.57 o
  19   7  -5      340.06      467.81    211.25 o
  20   7  -5       84.75        5.44    101.64 o
  21   7  -5      108.12       98.32    116.55 o
   1   8  -5     1031.37     1244.68    145.79 o
   2   8  -5      356.55      535.23     95.21 o
   3   8  -5     3627.30     3645.00    133.58 o
   4   8  -5     1103.81     1095.44     43.84 o
   5   8  -5      873.03      832.51     55.47 o
   6   8  -5     2951.58     3184.55    101.25 o
   7   8  -5    12365.12    13110.86    297.67 o
   8   8  -5     1096.16     1188.99     55.81 o
   9   8  -5     2927.34     3020.78    178.90 o
  10   8  -5      950.75      883.83     72.32 o
  11   8  -5     4042.16     3882.86    149.41 o
  12   8  -5       23.10       16.22     34.82 o
  13   8  -5     2015.08     2047.54     92.72 o
  14   8  -5      217.00      180.12     46.15 o
  15   8  -5     1226.35     1363.77    208.28 o
  16   8  -5      553.40      411.60     98.70 o
  17   8  -5       72.06      153.77    199.35 o
  18   8  -5      111.74       71.95     88.07 o
  19   8  -5      412.51      352.93    126.16 o
  20   8  -5      149.45      116.20    351.09 o
  21   8  -5      704.09      553.02    172.57 o
   0   9  -5    13729.80    13633.17    648.63 o
   1   9  -5    10827.50    10530.77    574.25 o
   2   9  -5     1399.00     1504.75    246.96 o
   3   9  -5      253.66      230.96     77.36 o
   4   9  -5     1536.30     1553.19     85.09 o
   5   9  -5     3322.00     3253.70     84.61 o
   6   9  -5      607.77      476.26    100.94 o
   7   9  -5     4280.14     5011.95    136.38 o
   8   9  -5      466.15      600.59     47.02 o
   9   9  -5     1087.39     1098.20    106.45 o
  10   9  -5     1482.36     1273.24     65.44 o
  11   9  -5     2406.04     2431.01     91.58 o
  12   9  -5      231.70      278.33     39.53 o
  13   9  -5      636.80      701.49     61.22 o
  14   9  -5      641.06      717.10    100.29 o
  15   9  -5      443.23      329.82    136.86 o
  16   9  -5      606.38      594.97    148.77 o
  17   9  -5      367.34      360.46    110.09 o
  18   9  -5      784.10     1017.58    220.18 o
  19   9  -5        9.10       59.51    238.03 o
  20   9  -5      387.74      396.29    214.23 o
   1  10  -5     2562.79     2494.04    150.78 o
   2  10  -5     2516.25     2001.34    241.01 o
   3  10  -5     6125.48     6368.71    266.58 o
   4  10  -5     3183.00     3122.05    177.64 o
   5  10  -5      588.99      660.64     29.51 o
   6  10  -5     1102.57     1125.86    142.92 o
   7  10  -5      965.06      864.61    132.78 o
   8  10  -5      484.82      504.29     35.73 o
   9  10  -5      860.43      960.50     64.62 o
  10  10  -5      976.53     1027.91     85.53 o
  11  10  -5      180.05      166.66     32.28 o
  12  10  -5       55.79      132.48     41.39 o
  13  10  -5      172.34      100.35     46.79 o
  14  10  -5     1442.68     1550.57    256.07 o
  15  10  -5      103.67       62.32     73.60 o
  16  10  -5      130.27      152.86     81.26 o
  17  10  -5      345.31      181.76     87.27 o
  18  10  -5      971.60      647.38    129.79 o
  19  10  -5      646.14      697.91    163.93 o
  20  10  -5      371.75      537.56    125.82 o
   0  11  -5     8725.91     8920.18    482.01 o
   1  11  -5       34.98      101.81     73.75 o
   2  11  -5     7111.73     7519.52    326.92 o
   3  11  -5       34.71        8.93     63.12 o
   4  11  -5     1499.74     1738.94    117.51 o
   5  11  -5     1946.89     1885.97    139.88 o
   6  11  -5     6588.22     7090.39    206.80 o
   7  11  -5     3488.68     3389.57    147.98 o
   8  11  -5     1617.63     1716.62    133.18 o
   9  11  -5      717.41      717.17     77.05 o
  10  11  -5      980.81     1003.80     61.52 o
  11  11  -5     2232.44     2268.00     91.59 o
  12  11  -5      523.27      534.09     99.93 o
  13  11  -5      621.56      630.56     72.58 o
  14  11  -5      964.68     1040.48     98.92 o
  15  11  -5     1003.82     1032.86    150.88 o
  16  11  -5      341.23      385.54     99.37 o
  17  11  -5      754.39      804.12    124.20 o
  18  11  -5        4.34     -112.29     90.10 o
  19  11  -5       37.97       72.84    136.67 o
   1  12  -5      597.01      498.38     83.84 o
   2  12  -5     2210.33     2032.66    153.54 o
   3  12  -5      194.35      221.37     94.05 o
   4  12  -5      145.19       56.38    151.74 o
   5  12  -5     4710.90     4822.09    245.48 o
   6  12  -5      145.71      129.00     23.61 o
   7  12  -5      760.05      617.68     44.69 o
   8  12  -5      557.08      580.19     69.43 o
   9  12  -5      112.10      136.40     26.98 o
  10  12  -5      247.73      290.34     43.32 o
  11  12  -5      990.37      963.30    108.17 o
  12  12  -5       70.18       77.08     50.56 o
  13  12  -5     3012.95     2969.81    162.70 o
  14  12  -5     1279.40     1577.17    202.03 o
  15  12  -5      238.17       96.82    104.82 o
  16  12  -5      358.61      183.90    114.71 o
  17  12  -5      422.01      453.04     99.37 o
  18  12  -5       45.06       -9.83    133.89 o
  19  12  -5       48.72        8.97     95.78 o
   0  13  -5      170.42      493.91    154.72 o
   1  13  -5     3349.87     3471.61    297.54 o
   2  13  -5     1309.09     1670.01    134.45 o
   3  13  -5     1249.55     1208.77    115.66 o
   4  13  -5     1400.12     1446.69    214.23 o
   5  13  -5     1810.50     1819.70    282.66 o
   6  13  -5     1764.76     1726.51     89.78 o
   7  13  -5      281.51      248.57     55.21 o
   8  13  -5     3783.93     4244.81    134.25 o
   9  13  -5      128.39      164.73     49.54 o
  10  13  -5     6358.48     6689.45    405.54 o
  11  13  -5     1147.99     1155.95    187.59 o
  12  13  -5     3046.95     3535.98    240.61 o
  13  13  -5      102.50       83.65    108.08 o
  14  13  -5       95.71        7.85     68.56 o
  15  13  -5      803.69      859.01    100.79 o
  16  13  -5     1425.58     1555.11    455.23 o
  17  13  -5      613.42      848.79    142.01 o
  18  13  -5      730.39      708.78    169.60 o
   1  14  -5      390.53      464.60     99.94 o
   2  14  -5     2264.46     2037.63    166.17 o
   3  14  -5      193.24      247.19     81.33 o
   4  14  -5     1461.22     1766.40    141.50 o
   5  14  -5      697.42      609.90    124.97 o
   6  14  -5      572.36      671.80     44.14 o
   7  14  -5      353.83      338.65     30.89 o
   8  14  -5     1110.84     1165.97     64.34 o
   9  14  -5     1219.40     1078.32     94.55 o
  10  14  -5      364.87      315.13     49.87 o
  11  14  -5       69.63      183.41    114.76 o
  12  14  -5      243.03       91.19     88.82 o
  13  14  -5     1791.33     2154.28    321.22 o
  14  14  -5      578.18      768.50     94.26 o
  15  14  -5     1021.17     1177.61    110.29 o
  16  14  -5       62.39     -148.54     99.03 o
  17  14  -5      508.02      591.49    172.57 o
   0  15  -5       23.87     -160.67    107.11 o
   1  15  -5     1546.26     1657.08    150.78 o
   2  15  -5      100.52      -49.99     79.22 o
   3  15  -5      437.03      485.62    205.30 o
   4  15  -5       57.29       86.62    111.52 o
   5  15  -5     1046.42     1092.08    145.79 o
   6  15  -5     3045.95     3027.53    198.71 o
   7  15  -5       22.31       10.30     14.17 o
   8  15  -5      579.74      675.40     66.99 o
   9  15  -5      185.90      165.37     42.62 o
  10  15  -5     3142.60     3368.56    210.49 o
  11  15  -5     1578.07     1619.29    104.45 o
  12  15  -5     1373.31     1417.60    181.25 o
  13  15  -5      245.80      234.24     90.28 o
  14  15  -5      239.24      250.46     76.10 o
  15  15  -5      339.07      366.18    149.43 o
  16  15  -5      216.76      198.76    108.93 o
   1  16  -5     1113.80     1062.37    117.23 o
   2  16  -5      520.08      416.96    120.08 o
   3  16  -5     4336.81     4344.10    246.13 o
   4  16  -5      507.94      852.24    138.67 o
   5  16  -5     1977.97     1912.74    175.38 o
   6  16  -5      386.74      289.56     98.82 o
   7  16  -5      159.93       72.13    145.79 o
   8  16  -5     1661.41     1894.94    104.37 o
   9  16  -5     1163.41     1279.59    112.17 o
  10  16  -5        7.64       -7.44     50.84 o
  11  16  -5       81.09       98.46     70.90 o
  12  16  -5      122.57       94.24     60.29 o
  13  16  -5      721.20      614.23    124.52 o
  14  16  -5      651.68      647.27    139.94 o
  15  16  -5      211.91      154.15    137.59 o
   0  17  -5     4056.78     4742.75    398.70 o
   1  17  -5      286.77      153.69    121.81 o
   2  17  -5     1327.54     1299.94    132.50 o
   3  17  -5       73.27     -121.40     99.03 o
   4  17  -5        4.96      -30.65     98.19 o
   5  17  -5      101.12      191.75    121.99 o
   6  17  -5      847.12      905.18    130.24 o
   7  17  -5      768.09      668.94    132.88 o
   8  17  -5      712.58      699.95    153.20 o
   9  17  -5      101.22       87.41    111.71 o
  10  17  -5      530.61      412.95     65.22 o
  11  17  -5      142.55      226.98    143.27 o
  12  17  -5      157.11      189.17     83.86 o
  13  17  -5      337.25      273.25    153.00 o
  14  17  -5      171.49      190.77     65.45 o
   1  18  -5        2.16       46.09    100.01 o
   2  18  -5     2551.22     2507.62    220.88 o
   3  18  -5     1256.14     1410.06    163.46 o
   4  18  -5     2138.50     2290.69    197.23 o
   5  18  -5      469.91      464.62    127.94 o
   6  18  -5       81.63      -11.90    127.94 o
   7  18  -5       83.71      149.86    116.24 o
   8  18  -5      662.79      773.58    151.48 o
   9  18  -5       77.26      197.61    124.97 o
  10  18  -5      176.47      232.08    162.65 o
  11  18  -5       38.54      148.13    120.05 o
  12  18  -5      558.55      738.82    168.15 o
   0  19  -5      521.50      862.86    238.03 o
   1  19  -5      365.45      253.54    157.69 o
   2  19  -5       62.05      -51.86    199.35 o
   3  19  -5      403.35      278.57    131.52 o
   4  19  -5      397.21      287.65    119.86 o
   5  19  -5       78.96       61.17    102.94 o
   6  19  -5       51.98      191.32    110.97 o
   7  19  -5      368.45      654.49    149.53 o
   8  19  -5      139.45       92.03    223.15 o
   9  19  -5      150.88       25.23    164.26 o
  10  19  -5     2310.35     2739.79    248.70 o
   1  20  -5      586.86      797.52    138.09 o
   2  20  -5      316.88      402.64    178.52 o
   3  20  -5      724.68     1265.70    180.94 o
   4  20  -5      193.10      256.20    119.87 o
   5  20  -5       22.28      292.87    132.86 o
   6  20  -5      229.13      150.04    116.92 o
   7  20  -5      943.03      989.16    199.35 o
   8  20  -5      686.02     1058.77    195.63 o
   0  21  -5     1580.68     1559.10    261.83 o
   1  21  -5       68.29       96.58    119.82 o
   2  21  -5      237.38      198.23    131.52 o
   3  21  -5      441.47      297.33    121.16 o
   0   0  -4    12523.40    13353.13    397.49 o
   2   0  -4      160.72      275.33     33.46 o
   4   0  -4    29949.03    29153.31   1014.60 o
   6   0  -4     5192.32     5191.68    148.70 o
   8   0  -4     3389.66     3244.71    118.01 o
  10   0  -4    11934.17    11382.03    381.15 o
  12   0  -4     8097.42     8118.00    344.73 o
  14   0  -4     2670.04     2341.93    163.46 o
  16   0  -4     1026.79      952.12    160.67 o
  18   0  -4     3218.00     2820.66    303.49 o
  20   0  -4       75.17        5.95    124.97 o
  22   0  -4      267.26      226.13    148.77 o
   1   1  -4      779.41      868.99     58.66 o
   2   1  -4    11588.60    11415.68    214.67 o
   3   1  -4     5376.01     5228.84    119.88 o
   4   1  -4     7743.38     7909.31    165.07 o
   5   1  -4     7750.04     7985.56    214.62 o
   6   1  -4     7213.73     7225.47    138.75 o
   7   1  -4    23235.45    23721.72    388.09 o
   8   1  -4     5260.07     5154.50    138.54 o
   9   1  -4     2769.13     2603.82     82.90 o
  10   1  -4     6404.52     6753.07    175.29 o
  11   1  -4      282.49      300.75     68.71 o
  12   1  -4     1105.48     1040.84     68.87 o
  13   1  -4     2671.76     2703.87    161.26 o
  14   1  -4      140.48      150.02     47.72 o
  15   1  -4     3503.75     3356.15    143.12 o
  16   1  -4      416.25      258.86     71.53 o
  17   1  -4      481.10      323.84    151.74 o
  18   1  -4     1099.77     1025.20    238.03 o
  19   1  -4      198.71      287.15    119.02 o
  20   1  -4     1153.74     1436.89    170.38 o
  21   1  -4     1459.28     1330.49    191.42 o
  22   1  -4       22.20       97.13    130.98 o
  23   1  -4      202.83      179.51    126.02 o
   0   2  -4    18512.08    18289.95    420.87 o
   1   2  -4      996.73      892.18     43.91 o
   2   2  -4     2320.30     2243.00     61.65 o
   3   2  -4     2367.69     2361.60     68.09 o
   4   2  -4      483.15      567.82     31.94 o
   5   2  -4    15111.50    15500.64    269.38 o
   6   2  -4     7277.92     7134.33    132.59 o
   7   2  -4     6149.25     6600.55    145.40 o
   8   2  -4     2694.66     2582.69     76.74 o
   9   2  -4     5506.54     5593.79    142.83 o
  10   2  -4     2322.57     2507.41    131.13 o
  11   2  -4     2468.59     2479.26     97.35 o
  12   2  -4     1339.53     1294.06    117.67 o
  13   2  -4     1843.33     1813.67     96.20 o
  14   2  -4     1185.60     1222.68    101.35 o
  15   2  -4     2146.55     2189.04    124.73 o
  16   2  -4      168.92      260.51     68.23 o
  17   2  -4      392.56      329.23     95.69 o
  18   2  -4      999.80     1161.33    144.76 o
  19   2  -4       94.24       83.56     99.94 o
  20   2  -4      850.35      620.36    119.43 o
  21   2  -4     1126.00     1238.73    159.73 o
  22   2  -4      617.11      555.37    134.45 o
  23   2  -4      357.73      299.08    170.07 o
   1   3  -4     2214.33     2090.89     69.64 o
   2   3  -4     1593.75     1615.32     49.28 o
   3   3  -4    30791.00    30597.09    524.93 o
   4   3  -4     1599.57     1924.50     55.46 o
   5   3  -4    22695.63    23929.96    393.60 o
   6   3  -4     3615.06     3629.23    111.35 o
   7   3  -4     1095.85     1160.87     78.06 o
   8   3  -4     3964.86     4318.20    102.60 o
   9   3  -4     3386.53     3481.67     98.95 o
  10   3  -4      316.74      328.28     37.55 o
  11   3  -4     3648.60     3768.09    195.65 o
  12   3  -4     4627.10     4281.51    152.89 o
  13   3  -4     1795.52     1527.68     83.78 o
  14   3  -4     1119.33     1170.41    130.00 o
  15   3  -4      840.24      778.59    129.27 o
  16   3  -4      237.58      113.74     99.43 o
  17   3  -4      711.39      875.66    117.82 o
  18   3  -4      209.58      291.31     88.65 o
  19   3  -4     1817.00     1641.65    523.67 o
  20   3  -4      349.27      354.86    102.51 o
  21   3  -4       31.92      215.58    118.54 o
  22   3  -4      364.62      185.86    122.90 o
  23   3  -4      720.30      770.63    157.75 o
   0   4  -4     2777.09     3005.13    202.33 o
   1   4  -4     3885.61     3636.51     80.63 o
   2   4  -4     5399.28     5300.57    222.01 o
   3   4  -4     6984.26     7678.52    180.66 o
   4   4  -4     2063.18     2131.40     62.94 o
   5   4  -4    10916.58    11479.00    296.94 o
   6   4  -4     2748.24     2810.67     78.59 o
   7   4  -4     8332.19     8361.13    165.43 o
   8   4  -4     6964.94     7714.59    158.39 o
   9   4  -4      694.45      622.64     48.79 o
  10   4  -4       88.31       17.67     40.36 o
  11   4  -4      110.03      114.26     27.92 o
  12   4  -4      112.69      132.62     51.54 o
  13   4  -4      216.25      144.91     41.54 o
  14   4  -4     3018.04     3011.13    144.08 o
  15   4  -4     1441.29     1608.17    144.12 o
  16   4  -4      238.59      327.51     62.56 o
  17   4  -4      544.39      515.21     89.75 o
  18   4  -4      265.15      213.65     98.19 o
  19   4  -4      328.90      436.43    113.06 o
  20   4  -4     2120.98     2464.55    407.63 o
  21   4  -4      619.32      615.13    127.22 o
  22   4  -4      168.70      217.10    238.03 o
  23   4  -4       59.89      175.18    150.11 o
   1   5  -4     1789.27     1784.33    103.07 o
   2   5  -4      378.65      301.68     23.24 o
   3   5  -4     2775.65     3265.81     96.88 o
   4   5  -4     3910.36     3680.83    158.02 o
   5   5  -4     2149.35     2123.33     66.83 o
   6   5  -4     3123.82     3666.52     96.15 o
   7   5  -4    12894.81    13291.59    267.84 o
   8   5  -4     8310.75     8124.56    169.00 o
   9   5  -4     6917.90     6829.00    203.14 o
  10   5  -4      440.23      504.70     53.23 o
  11   5  -4      672.77      641.99     54.45 o
  12   5  -4       73.48       72.45     39.76 o
  13   5  -4     2411.47     2282.86    123.68 o
  14   5  -4       87.43       18.88     44.64 o
  15   5  -4     2666.36     2887.97    177.17 o
  16   5  -4      436.74      438.63     93.57 o
  17   5  -4     2270.47     2272.22    172.29 o
  18   5  -4     1923.93     1585.60    315.39 o
  19   5  -4     1477.86     1595.36    324.32 o
  20   5  -4      875.26      973.83    149.64 o
  21   5  -4       76.37       42.62    139.84 o
  22   5  -4      685.08      847.41    172.57 o
  23   5  -4       96.98       40.95    202.33 o
   0   6  -4     2348.29     2779.00    214.23 o
   1   6  -4     3377.93     2943.47    155.52 o
   2   6  -4      717.81      579.25     35.99 o
   3   6  -4     3664.49     3758.21     97.15 o
   4   6  -4      554.75      569.26     36.43 o
   5   6  -4     2459.72     2517.56     70.12 o
   6   6  -4     4127.98     3901.04    100.29 o
   7   6  -4     3785.11     3768.64    102.31 o
   8   6  -4     3326.10     3467.88    144.18 o
   9   6  -4      836.02      910.67     50.12 o
  10   6  -4     7261.23     7430.36    196.60 o
  11   6  -4      174.92      139.97     33.08 o
  12   6  -4     1906.16     2060.98     80.56 o
  13   6  -4     1824.42     1674.44     96.86 o
  14   6  -4      307.01      281.68     79.02 o
  15   6  -4      853.48      608.90     79.67 o
  16   6  -4     4122.59     4053.49    357.91 o
  17   6  -4      315.37      166.34     88.06 o
  18   6  -4     1114.69     1062.97    229.10 o
  19   6  -4      380.72      250.59    136.87 o
  20   6  -4      278.18       17.04    135.82 o
  21   6  -4      145.48      149.31    124.00 o
  22   6  -4      617.82      870.38    246.96 o
   1   7  -4     2966.48     3141.49    155.01 o
   2   7  -4     1618.94     1663.26    102.94 o
   3   7  -4     8003.90     7956.75    152.99 o
   4   7  -4     2129.15     2494.06    138.69 o
   5   7  -4     3246.95     3092.96     93.88 o
   6   7  -4     1014.86     1127.50     56.25 o
   7   7  -4     8800.75     9291.53    316.23 o
   8   7  -4     6561.16     6323.50    154.27 o
   9   7  -4     4036.09     3879.31    174.30 o
  10   7  -4      699.86      695.56     69.98 o
  11   7  -4      102.56       78.94     48.04 o
  12   7  -4      230.74       95.88     86.81 o
  13   7  -4     4155.51     4209.20    140.61 o
  14   7  -4     7044.00     7194.26    239.07 o
  15   7  -4     1718.86     1749.94    106.63 o
  16   7  -4     1363.40     1143.19     99.45 o
  17   7  -4      178.24      331.60     95.64 o
  18   7  -4       78.60      165.10     78.16 o
  19   7  -4      758.57     1050.54    154.00 o
  20   7  -4      514.57      260.86    130.66 o
  21   7  -4       43.80       31.51    110.64 o
  22   7  -4      134.83      170.50    129.35 o
   0   8  -4     4645.52     4100.07    232.08 o
   1   8  -4     2054.77     2010.73    112.68 o
   2   8  -4      177.32      331.78     66.93 o
   3   8  -4      903.48      990.94     57.51 o
   4   8  -4     1303.13     1237.64     61.90 o
   5   8  -4     4508.98      -25.25     16.83 o
   6   8  -4     2069.64     2216.26     67.33 o
   7   8  -4      927.49     1036.99     65.88 o
   8   8  -4      374.57      407.82     35.04 o
   9   8  -4     4119.76     4425.76    118.79 o
  10   8  -4      164.61       96.35     35.21 o
  11   8  -4     8403.66     8533.27    214.23 o
  12   8  -4      358.88      400.03     57.22 o
  13   8  -4      191.60      271.10     40.46 o
  14   8  -4      278.41      160.87     56.63 o
  15   8  -4      988.57      920.92     88.91 o
  16   8  -4      801.77      715.17     94.26 o
  17   8  -4     2357.50     2302.08    183.86 o
  18   8  -4      443.04      429.22    238.03 o
  19   8  -4       86.79       75.66    104.04 o
  20   8  -4      533.03      812.86    167.28 o
  21   8  -4      233.56       80.71    115.97 o
  22   8  -4      571.01      648.88    138.39 o
   1   9  -4     1123.38     1025.45    119.02 o
   2   9  -4     1595.35     1513.86    110.97 o
   3   9  -4     9296.71     9818.46    485.24 o
   4   9  -4     4866.13     4594.22    255.10 o
   5   9  -4     3607.01     3790.91    130.34 o
   6   9  -4     1004.30     1153.13     54.97 o
   7   9  -4      282.91      366.98     36.81 o
   8   9  -4     1011.35      961.37     67.86 o
   9   9  -4      844.20      801.46     65.64 o
  10   9  -4      637.41      610.79     46.00 o
  11   9  -4      870.71      890.05     82.06 o
  12   9  -4      184.05      198.58     35.84 o
  13   9  -4      786.41      704.19     77.56 o
  14   9  -4     1716.37     1737.09     85.51 o
  15   9  -4       77.56      -38.54     54.11 o
  16   9  -4      984.62     1074.40    163.65 o
  17   9  -4      869.01      715.42    120.08 o
  18   9  -4      699.83      682.70    117.59 o
  19   9  -4     1157.30     1169.61    163.94 o
  20   9  -4      148.97      142.92    110.64 o
  21   9  -4       76.55      206.29    143.07 o
   0  10  -4     9357.84     9158.21    470.11 o
   1  10  -4    24823.57    24478.26    738.46 o
   2  10  -4      496.05      707.08    217.20 o
   3  10  -4      963.08      998.75     92.57 o
   4  10  -4      571.00      673.91     44.18 o
   5  10  -4     1631.95     1737.81     84.23 o
   6  10  -4     6675.21     6595.58    231.94 o
   7  10  -4     5921.14     6162.25    145.73 o
   8  10  -4        5.25       -3.51     22.86 o
   9  10  -4      141.61      119.72     33.71 o
  10  10  -4      305.81      295.36     35.38 o
  11  10  -4     1595.66     1620.44     69.91 o
  12  10  -4      219.47      182.43     41.26 o
  13  10  -4      159.64      256.01     69.02 o
  14  10  -4      250.40      255.83     79.04 o
  15  10  -4      544.28      530.43    133.89 o
  16  10  -4      624.64      551.41    246.96 o
  17  10  -4       46.03       92.24    214.23 o
  18  10  -4       68.04      195.48    110.03 o
  19  10  -4       73.02      -85.46     95.64 o
  20  10  -4      310.83      155.30    124.97 o
  21  10  -4     1526.41     1576.50    193.69 o
   1  11  -4      109.18       82.04     65.46 o
   2  11  -4     5858.48     5929.61    272.64 o
   3  11  -4     1433.48     1673.59    148.77 o
   4  11  -4    11028.54    11956.37    268.84 o
   5  11  -4      678.29      623.79     46.91 o
   6  11  -4     1807.27     1780.29     90.13 o
   7  11  -4      713.68      712.33     70.43 o
   8  11  -4     1822.84     1763.77     74.02 o
   9  11  -4      672.99      682.70     46.27 o
  10  11  -4      729.58      644.05     45.52 o
  11  11  -4       51.39       46.35     32.46 o
  12  11  -4      571.02      521.09     51.95 o
  13  11  -4      501.01      540.88     70.06 o
  14  11  -4       45.44      -67.66     60.83 o
  15  11  -4      455.42      462.05     96.85 o
  16  11  -4      490.48      589.18    166.62 o
  17  11  -4      253.16       43.34     83.03 o
  18  11  -4      971.61      945.99    318.37 o
  19  11  -4      156.65       81.66    105.43 o
  20  11  -4      137.67      193.36    172.57 o
   0  12  -4      741.58      595.08    142.82 o
   1  12  -4     5191.97     5034.32    229.07 o
   2  12  -4     2701.10     2829.53    175.55 o
   3  12  -4     1589.95     1618.56    261.83 o
   4  12  -4      604.23      657.61     49.10 o
   5  12  -4      195.17      195.81     14.64 o
   6  12  -4      425.10      475.99     34.72 o
   7  12  -4      695.30      669.32     51.58 o
   8  12  -4      184.41      205.35     33.62 o
   9  12  -4     1582.93     1546.40     96.92 o
  10  12  -4     2926.41     2785.09    142.24 o
  11  12  -4     1149.17     1282.98     92.59 o
  12  12  -4     1031.94     1278.71     96.41 o
  13  12  -4     1316.35     1222.69    204.03 o
  14  12  -4      374.04      362.47     67.03 o
  15  12  -4       21.77      -72.24     66.59 o
  16  12  -4     1641.32     2000.18    171.38 o
  17  12  -4      116.73      -15.75    133.89 o
  18  12  -4      513.36      327.29    122.80 o
  19  12  -4      450.39      369.43    119.02 o
   1  13  -4     2063.43     2110.50    140.91 o
   2  13  -4     1623.94     1597.07    148.77 o
   3  13  -4     2305.12     2717.36    294.56 o
   4  13  -4     1294.38     1330.47    273.73 o
   5  13  -4       41.10       25.77     16.85 o
   6  13  -4     1894.69     2224.66     73.37 o
   7  13  -4     1003.31      923.90     61.86 o
   8  13  -4     1055.63     1093.37     55.40 o
   9  13  -4      313.23      416.02     54.97 o
  10  13  -4      621.22      550.12     53.06 o
  11  13  -4        4.28       34.83    145.66 o
  12  13  -4     2894.82     3134.26    330.59 o
  13  13  -4      479.99      555.53     83.99 o
  14  13  -4     2681.29     2868.38    163.96 o
  15  13  -4      568.26      660.73     86.90 o
  16  13  -4     1143.08     1024.24    145.27 o
  17  13  -4      105.48      -43.51     98.81 o
  18  13  -4      163.09      105.69     93.36 o
  19  13  -4        3.53      -83.12    125.82 o
   0  14  -4       39.46      -35.70     95.21 o
   1  14  -4      151.90       37.69     67.07 o
   2  14  -4      257.40      325.90     90.02 o
   3  14  -4     1437.67     1487.26    479.04 o
   4  14  -4      114.13      153.57     37.60 o
   5  14  -4     1737.46     1816.28     64.31 o
   6  14  -4       66.86       80.89     19.84 o
   7  14  -4     1212.26     1017.25    127.12 o
   8  14  -4      221.98      169.70     50.85 o
   9  14  -4     4253.99     5317.62    215.45 o
  10  14  -4      212.01       51.39     48.16 o
  11  14  -4     4885.17     5025.17    250.42 o
  12  14  -4      319.59      290.58     58.67 o
  13  14  -4     3608.43     3419.63    291.26 o
  14  14  -4       41.02       -4.75     70.02 o
  15  14  -4     1198.89     1049.31    135.12 o
  16  14  -4       56.39        4.33     75.49 o
  17  14  -4     1421.19     1466.79    178.50 o
  18  14  -4      143.98      192.60    113.06 o
   1  15  -4     2003.95     2165.72    193.40 o
   2  15  -4      769.89     1120.26    175.55 o
   3  15  -4     1123.42     1272.97    184.47 o
   4  15  -4      327.42      365.05     83.84 o
   5  15  -4      173.90      169.25     36.76 o
   6  15  -4      439.16      498.82     44.74 o
   7  15  -4      674.64      605.82    103.40 o
   8  15  -4      600.62      617.66    120.34 o
   9  15  -4      519.70      514.06     60.32 o
  10  15  -4      127.76       69.36     65.44 o
  11  15  -4       57.84       -1.60     99.96 o
  12  15  -4      242.48      248.74     94.61 o
  13  15  -4     1095.74      961.44    107.12 o
  14  15  -4      586.84      577.50     88.97 o
  15  15  -4     1043.13     1157.32    117.29 o
  16  15  -4     1220.58     1520.01    407.63 o
  17  15  -4      117.62      337.61    122.90 o
   0  16  -4      923.33     1118.74    166.62 o
   1  16  -4     5518.92     5862.99    277.90 o
   2  16  -4      673.51      858.79    175.55 o
   3  16  -4      144.53       66.05     81.35 o
   4  16  -4      281.98      349.19    108.95 o
   5  16  -4     1308.17     1217.44    120.96 o
   6  16  -4      382.33      334.01     82.68 o
   7  16  -4     1298.56     1198.87     96.35 o
   8  16  -4      552.51      525.12     59.64 o
   9  16  -4     1197.81     1426.44    137.86 o
  10  16  -4      767.82      655.76    103.52 o
  11  16  -4      261.90      368.69     72.37 o
  12  16  -4       19.77      -12.44     57.63 o
  13  16  -4       98.44      119.54     99.46 o
  14  16  -4      146.12      177.38    107.73 o
  15  16  -4       80.99       55.10     73.98 o
  16  16  -4      153.05      123.91    157.69 o
   1  17  -4      241.58      290.04    101.22 o
   2  17  -4     4445.82     4578.55    266.58 o
   3  17  -4     2222.12     2247.16    164.26 o
   4  17  -4     3598.37     3544.46    164.36 o
   5  17  -4       53.26       79.03     28.84 o
   6  17  -4      665.61      580.77     76.31 o
   7  17  -4      155.66      178.97     38.88 o
   8  17  -4      443.71      681.44    122.19 o
   9  17  -4      359.86      317.54     56.63 o
  10  17  -4      725.69      828.86    113.21 o
  11  17  -4      353.18      250.48     70.99 o
  12  17  -4      256.13      226.71     65.40 o
  13  17  -4      181.81      180.50    117.35 o
  14  17  -4        5.23       20.07     71.97 o
  15  17  -4      173.91       64.67     70.04 o
   0  18  -4     8941.40     8039.47    589.12 o
   1  18  -4     1766.53     1655.83    170.07 o
   2  18  -4      522.56      407.48     92.29 o
   3  18  -4      206.58      215.31    111.14 o
   4  18  -4     3081.85     3215.70    214.47 o
   5  18  -4      105.01      158.04    175.55 o
   6  18  -4     1854.00     2219.25    195.36 o
   7  18  -4       88.46       47.80     37.82 o
   8  18  -4      276.73      284.78    137.66 o
   9  18  -4       50.47       75.84     64.88 o
  10  18  -4       48.78      -41.90    126.29 o
  11  18  -4     1023.35     1079.63    166.31 o
  12  18  -4      389.58      492.01    105.64 o
  13  18  -4       14.54       19.80     70.89 o
   1  19  -4      769.46      832.06    121.99 o
   2  19  -4      284.10      312.84    112.29 o
   3  19  -4     1218.46     1274.55    190.42 o
   4  19  -4      710.84      565.89    116.68 o
   5  19  -4      238.61      239.10    137.19 o
   6  19  -4      294.29       81.25    187.45 o
   7  19  -4       49.03       94.15    136.87 o
   8  19  -4     1104.69     1367.91    270.76 o
   9  19  -4      173.77      336.35    140.91 o
  10  19  -4      414.17      250.46    131.55 o
  11  19  -4      179.90      147.61     64.22 o
  12  19  -4      588.02      609.30    163.56 o
   0  20  -4      932.94      725.99    208.28 o
   1  20  -4       35.30      122.49    101.16 o
   2  20  -4      117.39      296.71    136.32 o
   3  20  -4      442.09      576.89    126.02 o
   4  20  -4      240.63      168.04    131.30 o
   5  20  -4      787.82      620.36    139.72 o
   6  20  -4      307.43      379.02    169.60 o
   7  20  -4      153.93       85.76    106.74 o
   8  20  -4       76.83     -113.06    154.72 o
   2   0  -3     3774.43     3533.35    106.60 o
   4   0  -3    17067.64    15566.13    362.74 o
   6   0  -3    19343.92    20140.21    592.57 o
   8   0  -3    59265.59    60567.50   1850.69 o
  10   0  -3     3999.54     4730.55    315.39 o
  12   0  -3     7642.52     7621.52    302.61 o
  14   0  -3    11790.48    11263.07    418.37 o
  16   0  -3      289.91      178.52     95.21 o
  18   0  -3     2773.03     2838.51    261.83 o
  20   0  -3     2347.11     2903.97    291.59 o
  22   0  -3      792.34      975.92    249.93 o
  24   0  -3       79.97       77.36    178.52 o
   0   1  -3     4767.47     5004.79    149.45 o
   1   1  -3     6397.90     6406.42    118.87 o
   2   1  -3    12445.37    12959.87    241.57 o
   3   1  -3     4421.33     4442.48     94.92 o
   4   1  -3     4102.10     3945.08     86.73 o
   5   1  -3     1833.03     1866.15     57.13 o
   6   1  -3    10810.87    10996.21    257.70 o
   7   1  -3     5849.63     5901.60    131.14 o
   8   1  -3     1980.17     1994.33     66.49 o
   9   1  -3     1082.16      974.01     86.75 o
  10   1  -3     3152.44     3251.92    164.86 o
  11   1  -3     4788.32     4610.21    340.13 o
  12   1  -3      800.68      725.73     53.74 o
  13   1  -3      688.55      714.44     61.02 o
  14   1  -3      325.54      270.93     53.06 o
  15   1  -3      923.14      916.00    116.81 o
  16   1  -3     1371.99     1148.58    196.34 o
  17   1  -3     2304.53     2159.97    166.17 o
  18   1  -3      308.18      187.57    104.94 o
  19   1  -3      858.39      918.61    131.30 o
  20   1  -3       48.39      118.60    145.79 o
  21   1  -3     1059.05      880.79    148.27 o
  22   1  -3     1391.62     1419.81    187.45 o
  23   1  -3      121.08        9.41    123.27 o
  24   1  -3       70.46       91.33    141.50 o
   1   2  -3      832.44      875.10     35.04 o
   2   2  -3     8881.58     9316.79    162.07 o
   3   2  -3    19454.68    19369.19    304.42 o
   4   2  -3     9543.91     9463.28    156.52 o
   5   2  -3     5367.85     5273.38    108.58 o
   6   2  -3     9045.66     9822.57    188.39 o
   7   2  -3    18532.09    18680.77    350.71 o
   8   2  -3     3164.51     3085.35     90.17 o
   9   2  -3     9339.49     9473.33    354.69 o
  10   2  -3       45.87       99.06     32.54 o
  11   2  -3      759.25      881.45     58.41 o
  12   2  -3       12.18       18.17     33.79 o
  13   2  -3     2704.94     2629.46    107.47 o
  14   2  -3      996.42      978.35     71.59 o
  15   2  -3     1412.88     1373.20    113.95 o
  16   2  -3      291.83      304.53    104.04 o
  17   2  -3      260.22      248.44     89.26 o
  18   2  -3     1436.13     1436.91    187.45 o
  19   2  -3     5883.92     6592.76    359.60 o
  20   2  -3      242.47      224.94    108.93 o
  21   2  -3        0.77      185.32    114.25 o
  22   2  -3       38.52       59.51    105.20 o
  23   2  -3      520.56      295.31    131.52 o
  24   2  -3      925.39     1377.49    306.46 o
   0   3  -3     1243.20     1673.79    151.74 o
   1   3  -3     3444.08     3369.54     75.13 o
   2   3  -3     3348.51     3364.86    125.52 o
   3   3  -3     2692.72     3603.32    101.57 o
   4   3  -3     7468.87     7750.05    154.90 o
   5   3  -3    34761.16    36511.55    561.84 o
   6   3  -3     9755.41    10180.18    242.17 o
   7   3  -3    13766.16    14005.44    283.52 o
   8   3  -3     1795.74     2180.00     67.48 o
   9   3  -3     3750.05     4270.14    108.99 o
  10   3  -3       41.18        1.15     27.07 o
  11   3  -3      947.34      943.91     55.07 o
  12   3  -3      673.98      619.19     54.55 o
  13   3  -3     2339.53     2274.89     98.61 o
  14   3  -3     2543.78     2408.16    108.56 o
  15   3  -3      863.29      821.41     84.88 o
  16   3  -3      264.22      308.29     95.11 o
  17   3  -3      135.23      264.62     98.28 o
  18   3  -3      218.77      231.45     88.01 o
  19   3  -3      786.93      825.26    178.52 o
  20   3  -3     1504.40     1646.57    276.71 o
  21   3  -3     2449.43     3112.53    231.43 o
  22   3  -3      108.90      182.89    102.51 o
  23   3  -3      764.75      971.63    187.45 o
   1   4  -3      687.86      766.31     43.42 o
   2   4  -3     4761.10     4228.94    107.10 o
   3   4  -3     6847.78     6895.87    153.63 o
   4   4  -3    21336.80    22117.95    393.73 o
   5   4  -3     6546.90     6948.87    146.31 o
   6   4  -3     7063.56     7309.28    142.82 o
   7   4  -3     2919.82     2762.46     69.53 o
   8   4  -3     1587.20     1520.94     53.03 o
   9   4  -3      737.62      676.12     40.21 o
  10   4  -3      943.03     1180.90     56.14 o
  11   4  -3       75.07       54.73     31.18 o
  12   4  -3     3550.77     3446.86    118.55 o
  13   4  -3      815.09      794.62     80.79 o
  14   4  -3      458.03      486.72     65.60 o
  15   4  -3      257.63      214.12     50.62 o
  16   4  -3     2846.02     2681.31    147.65 o
  17   4  -3      798.12      728.67    107.24 o
  18   4  -3      139.42      220.57     92.46 o
  19   4  -3      165.08      109.82    114.29 o
  20   4  -3      446.69      594.74    116.68 o
  21   4  -3      468.27      562.59    137.19 o
  22   4  -3      393.17      481.48    127.87 o
  23   4  -3      315.50      493.14    144.76 o
   0   5  -3     8044.97     8140.63    380.85 o
   1   5  -3     2808.79     2644.19    126.72 o
   2   5  -3     3236.64     2904.26    184.58 o
   3   5  -3     1057.23     1035.74     65.43 o
   4   5  -3     7907.49     7762.50    151.24 o
   5   5  -3     3109.69     3587.24    109.98 o
   6   5  -3     5549.82     4809.74    181.85 o
   7   5  -3     6774.70     7662.57    151.87 o
   8   5  -3     2142.91     1974.87     61.12 o
   9   5  -3    19467.45    19718.24    367.70 o
  10   5  -3     1665.86     1650.49     79.39 o
  11   5  -3     5130.14     4712.54    151.18 o
  12   5  -3      290.15      317.86     44.98 o
  13   5  -3      125.66      161.10     43.95 o
  14   5  -3      128.08       88.67     48.99 o
  15   5  -3     3088.11     2723.18    150.64 o
  16   5  -3      496.52      394.23     70.60 o
  17   5  -3      441.49      185.41     74.91 o
  18   5  -3      326.99      497.45    127.94 o
  19   5  -3      406.20      425.90    114.25 o
  20   5  -3      707.99      708.68    205.30 o
  21   5  -3      389.89      200.26    348.12 o
  22   5  -3      790.29     1101.18    155.69 o
  23   5  -3       93.41       24.46    154.72 o
   1   6  -3      130.34      150.60     62.48 o
   2   6  -3     3069.29     3105.64    103.14 o
   3   6  -3     3469.47     3354.98    120.92 o
   4   6  -3     1252.47     1408.95     97.73 o
   5   6  -3     1481.97     1436.68     57.38 o
   6   6  -3     8947.08     8901.05    248.27 o
   7   6  -3     2158.93     2196.90     63.90 o
   8   6  -3     5084.63     4973.58    113.21 o
   9   6  -3       21.57       50.41     26.13 o
  10   6  -3     7140.57     6842.01    185.40 o
  11   6  -3      958.29      821.39     73.21 o
  12   6  -3     1036.92     1191.88    131.68 o
  13   6  -3     1561.47     1418.71     95.34 o
  14   6  -3      991.55      866.77     64.90 o
  15   6  -3     4218.62     3909.56    163.04 o
  16   6  -3     4005.79     3932.46    173.46 o
  17   6  -3     1172.51      888.30     76.17 o
  18   6  -3      370.74      253.03    121.99 o
  19   6  -3      162.19      104.14    282.66 o
  20   6  -3      671.82      778.05    175.55 o
  21   6  -3       22.92      -70.00     99.99 o
  22   6  -3      205.23      229.20    134.45 o
  23   6  -3       79.11       61.28    118.54 o
   0   7  -3     1389.70     1350.82    124.97 o
   1   7  -3     2076.93     1780.05    104.94 o
   2   7  -3       78.72       78.60      8.54 o
   3   7  -3     2072.22     2229.86     60.87 o
   4   7  -3    10404.08      -21.42     14.28 o
   5   7  -3     6663.03     6638.17    194.72 o
   6   7  -3     2275.11     2269.54     94.82 o
   7   7  -3     2530.59     2335.44     72.26 o
   8   7  -3     2348.21     2491.86    109.41 o
   9   7  -3     2516.23     2507.15     69.78 o
  10   7  -3     9271.13     9376.20    211.92 o
  11   7  -3     3723.12     3860.21     98.36 o
  12   7  -3     4513.95     4843.24    119.61 o
  13   7  -3     4690.70     4869.23    140.67 o
  14   7  -3       30.04        3.72     40.99 o
  15   7  -3      203.73      243.68     48.43 o
  16   7  -3     1087.52      864.70     80.17 o
  17   7  -3      486.98      527.42     94.70 o
  18   7  -3     2624.33     2836.36    482.01 o
  19   7  -3      908.09      879.84    139.72 o
  20   7  -3      428.99      444.98    118.65 o
  21   7  -3      161.99      196.95    147.15 o
  22   7  -3        2.54       88.72    178.52 o
   1   8  -3      358.69      309.32    110.09 o
   2   8  -3     7435.28     8057.22    168.92 o
   3   8  -3     1288.65     1266.74     72.08 o
   4   8  -3    13945.10    13412.30    316.94 o
   5   8  -3     3837.27     4128.64    142.34 o
   6   8  -3       72.94       74.70     20.01 o
   7   8  -3     4268.07     4230.65    175.69 o
   8   8  -3     3127.80     3300.34     84.82 o
   9   8  -3     4578.40     4402.21    162.34 o
  10   8  -3      575.89      497.38     34.87 o
  11   8  -3        6.92       -3.62     27.35 o
  12   8  -3      273.42      325.18     41.38 o
  13   8  -3     1742.76     1807.81    159.41 o
  14   8  -3      175.31      127.28     41.89 o
  15   8  -3     1759.55     1513.83    122.22 o
  16   8  -3      316.28      319.71     61.68 o
  17   8  -3     2995.75     3015.66    431.43 o
  18   8  -3      971.49     1195.94    145.12 o
  19   8  -3      608.16      550.63    130.92 o
  20   8  -3       59.80      -40.34    127.94 o
  21   8  -3      677.67      743.70    348.12 o
  22   8  -3      415.36      766.06    303.49 o
   0   9  -3     2718.83     2749.25    190.42 o
   1   9  -3    12656.81    12704.65    435.37 o
   2   9  -3       98.61      113.46     17.89 o
   3   9  -3      220.34      242.01     29.36 o
   4   9  -3     7128.55     7047.51    424.56 o
   5   9  -3     7855.05     7587.81    308.35 o
   6   9  -3     2316.41     2524.48    102.22 o
   7   9  -3     5712.90     5391.67    177.86 o
   8   9  -3     1274.57     1325.21    105.56 o
   9   9  -3      799.38      941.70     47.61 o
  10   9  -3     8458.65     8597.43    188.94 o
  11   9  -3     3031.76     3146.16    133.51 o
  12   9  -3     1159.37     1234.68     66.96 o
  13   9  -3      213.54      236.16     37.64 o
  14   9  -3       46.99       35.65     38.55 o
  15   9  -3      882.27      956.61    164.49 o
  16   9  -3      420.09      494.09     66.35 o
  17   9  -3      672.46      823.48    117.82 o
  18   9  -3     2294.21     2396.79    261.83 o
  19   9  -3      240.77      234.10    111.45 o
  20   9  -3      123.95      461.80    157.69 o
  21   9  -3      730.24      554.52    249.93 o
  22   9  -3      207.39       79.38    199.35 o
   1  10  -3     3248.76     3154.73    261.83 o
   2  10  -3     2128.45     2354.93    111.66 o
   3  10  -3    26492.76    26540.59    515.31 o
   4  10  -3     7635.09     7776.46    306.90 o
   5  10  -3     5535.61     5369.78    146.17 o
   6  10  -3      149.29      197.36     26.88 o
   7  10  -3     2988.01     3098.62    132.87 o
   8  10  -3      390.35      424.79     60.33 o
   9  10  -3     5010.31     4851.79    166.33 o
  10  10  -3      805.16      734.07     47.20 o
  11  10  -3     1430.15     1468.71     62.85 o
  12  10  -3      769.99      758.43     60.77 o
  13  10  -3      815.29      730.77     78.78 o
  14  10  -3     1025.46      964.45     95.25 o
  15  10  -3      115.86      175.64     48.81 o
  16  10  -3      342.56      417.38    232.08 o
  17  10  -3      281.92      334.81    130.92 o
  18  10  -3      688.97      996.23    154.72 o
  19  10  -3      395.32      400.45    169.60 o
  20  10  -3      154.22      284.91    193.40 o
  21  10  -3      377.16      760.45    181.50 o
   0  11  -3     6557.18     5884.78    440.36 o
   1  11  -3      821.97      801.38     47.46 o
   2  11  -3     8657.66     9023.51    247.50 o
   3  11  -3       56.76       37.31     31.10 o
   4  11  -3     1044.53      916.89     55.61 o
   5  11  -3     1200.14     1177.87     78.16 o
   6  11  -3     4870.49     4912.48    331.54 o
   7  11  -3      527.39      582.58     41.60 o
   8  11  -3     1059.41     1051.92     50.94 o
   9  11  -3     1547.97     1583.07    147.60 o
  10  11  -3      788.09      704.67     50.91 o
  11  11  -3     1067.01     1134.28     78.41 o
  12  11  -3     1302.64     1252.69     65.03 o
  13  11  -3      130.59      118.86     35.67 o
  14  11  -3      100.71      129.46     58.41 o
  15  11  -3     1167.42     1357.85    243.98 o
  16  11  -3      527.00      477.34    178.52 o
  17  11  -3      118.15      -65.46    196.37 o
  18  11  -3      176.96      249.64    178.52 o
  19  11  -3      109.55      -31.56    166.62 o
  20  11  -3      543.38      531.75    140.91 o
  21  11  -3      569.17      308.59    128.54 o
   1  12  -3      832.30      810.61     28.39 o
   2  12  -3     2957.32     3184.71     77.66 o
   3  12  -3     1868.42     2234.16     66.74 o
   4  12  -3     3319.07     3081.50     89.41 o
   5  12  -3     3057.00      -34.29     22.86 o
   6  12  -3      341.21      428.44     35.11 o
   7  12  -3      176.30      156.40     45.65 o
   8  12  -3     7334.82     7548.57    177.36 o
   9  12  -3      714.57      726.56     89.20 o
  10  12  -3       44.55       41.21     29.20 o
  11  12  -3      195.54      232.18     37.83 o
  12  12  -3      616.74      614.07     51.75 o
  13  12  -3      223.97      203.33     49.45 o
  14  12  -3     1968.63     2377.69    398.70 o
  15  12  -3      608.85      539.35     93.56 o
  16  12  -3       22.17      -57.64     63.31 o
  17  12  -3     1783.46     1940.75    252.91 o
  18  12  -3      210.41      315.39    107.11 o
  19  12  -3      146.78      339.19    166.62 o
  20  12  -3      343.91      249.10    202.33 o
   0  13  -3      272.22      241.24     20.40 o
   1  13  -3     1022.98      983.76     59.72 o
   2  13  -3     3336.74     3720.76    105.33 o
   3  13  -3      612.61      684.24     30.99 o
   4  13  -3      183.05      227.77     25.86 o
   5  13  -3      343.13      301.65     34.36 o
   6  13  -3     1837.19     1768.91     81.40 o
   7  13  -3     1504.36     1519.30     89.67 o
   8  13  -3       52.29       52.09     25.60 o
   9  13  -3      557.33      458.53     40.17 o
  10  13  -3     3459.93     3645.94    132.51 o
  11  13  -3      347.35      332.51     43.76 o
  12  13  -3     2568.44     2562.34    403.38 o
  13  13  -3      174.34       74.60     87.61 o
  14  13  -3      438.66      247.24     69.59 o
  15  13  -3      106.76      122.68     80.34 o
  16  13  -3      759.86      874.80    175.55 o
  17  13  -3      658.58      798.78    211.25 o
  18  13  -3      428.76      341.94    100.92 o
  19  13  -3       13.63      165.97    208.28 o
   1  14  -3     2618.27     2775.66     85.11 o
   2  14  -3      795.94      784.48     27.45 o
   3  14  -3     3785.46     4258.61    146.77 o
   4  14  -3      959.09     1091.19     46.20 o
   5  14  -3     2202.93     2369.14    104.79 o
   6  14  -3       62.78       80.36     23.06 o
   7  14  -3      839.12      808.25     59.02 o
   8  14  -3      359.96      443.60     75.25 o
   9  14  -3     1076.28     1163.32     71.11 o
  10  14  -3      321.98      324.10     41.52 o
  11  14  -3     1531.73     1361.12    183.36 o
  12  14  -3      548.73      726.11    110.78 o
  13  14  -3     6074.56     6699.97    410.83 o
  14  14  -3       42.53      149.46     61.58 o
  15  14  -3     2066.33     2282.29    303.49 o
  16  14  -3       98.60      -29.75     92.94 o
  17  14  -3      228.12      166.01     89.34 o
  18  14  -3       10.33       26.88    115.80 o
  19  14  -3     1060.50     1390.63    191.54 o
   0  15  -3     5524.73     6038.86    174.20 o
   1  15  -3      441.12      467.57     33.71 o
   2  15  -3     1695.61     1844.54     55.24 o
   3  15  -3      260.21      349.70     52.54 o
   4  15  -3      567.48      648.36     45.73 o
   5  15  -3      214.34      174.50     32.64 o
   6  15  -3      114.78      102.86     41.69 o
   7  15  -3     1680.07     1905.03     73.74 o
   8  15  -3     1568.21     1626.98     76.98 o
   9  15  -3        6.35        2.85     37.79 o
  10  15  -3     1565.52     1461.45    170.54 o
  11  15  -3     3419.35     3463.43    187.84 o
  12  15  -3      523.55      574.31    138.17 o
  13  15  -3      206.25      235.23     59.04 o
  14  15  -3       28.51        5.85     52.34 o
  15  15  -3      233.29      223.05    101.64 o
  16  15  -3      209.80      246.65     95.21 o
  17  15  -3      689.96      576.89    261.83 o
  18  15  -3      594.69      965.12    152.51 o
   1  16  -3      581.47      564.67     34.06 o
   2  16  -3      164.42      148.70     20.08 o
   3  16  -3      757.72      782.34     34.61 o
   4  16  -3      799.60      749.98     41.72 o
   5  16  -3     1159.91     1088.27     55.69 o
   6  16  -3       31.45       -8.98     20.46 o
   7  16  -3      853.48      882.10     97.11 o
   8  16  -3      239.20      212.94     82.45 o
   9  16  -3      463.58      422.38     65.44 o
  10  16  -3      682.21      673.34    110.59 o
  11  16  -3      118.31      119.25     57.86 o
  12  16  -3      415.58      432.53     79.87 o
  13  16  -3      200.00      154.83     85.58 o
  14  16  -3     1031.44      990.38    195.76 o
  15  16  -3      822.13      769.78    132.10 o
  16  16  -3       90.75       23.20     95.21 o
  17  16  -3      536.07      460.34    105.43 o
   0  17  -3     8801.06     9838.38    456.27 o
   1  17  -3     4349.79     4403.34    104.02 o
   2  17  -3     3215.52     3429.47     99.18 o
   3  17  -3       83.99       74.04     35.04 o
   4  17  -3      333.44      319.48     38.92 o
   5  17  -3     2944.35     2743.60    212.15 o
   6  17  -3     1986.65     1942.92    110.80 o
   7  17  -3     2024.91     2085.62    115.51 o
   8  17  -3       42.95       78.69    107.69 o
   9  17  -3      240.83      331.05    108.89 o
  10  17  -3      792.62      760.63    191.01 o
  11  17  -3       99.20       11.04     56.45 o
  12  17  -3       19.65      156.85    107.50 o
  13  17  -3      285.38      243.32    161.14 o
  14  17  -3      509.46      565.36    131.84 o
  15  17  -3     1054.32     1255.82    141.50 o
  16  17  -3     1264.02     1386.04    177.49 o
   1  18  -3      197.33      177.49     23.28 o
   2  18  -3      995.40      971.40     54.28 o
   3  18  -3     2535.61     2884.84    110.60 o
   4  18  -3      534.09      551.87     53.71 o
   5  18  -3      761.74      694.28     66.14 o
   6  18  -3      165.24      247.20     52.87 o
   7  18  -3      374.73      311.75     66.78 o
   8  18  -3      880.79      788.95     75.75 o
   9  18  -3       54.84      147.84     83.94 o
  10  18  -3      230.73      173.72     53.30 o
  11  18  -3      327.40      400.94    127.11 o
  12  18  -3      145.26      169.08     76.90 o
  13  18  -3      108.48      -15.73     68.96 o
  14  18  -3      362.24      249.81     88.70 o
   0  19  -3     3951.66     4330.73    197.40 o
   1  19  -3     2648.05     2777.18    105.98 o
   2  19  -3      247.33      207.70     70.43 o
   3  19  -3      443.23      379.21     86.75 o
   4  19  -3     1059.15     1043.34     64.87 o
   5  19  -3     1432.46     1359.98     98.85 o
   6  19  -3      275.63      200.92     53.52 o
   7  19  -3      850.63      865.86     87.65 o
   8  19  -3      584.40      709.35     79.34 o
   9  19  -3      787.18      845.72     87.25 o
  10  19  -3     1477.20     1478.35    118.19 o
  11  19  -3      335.18      254.03     71.41 o
  12  19  -3      439.36      363.00     95.21 o
  13  19  -3      106.22       71.41    107.11 o
   1  20  -3      357.56      264.65    112.93 o
   2  20  -3      285.75      207.14     54.97 o
   3  20  -3      943.84      851.16     68.78 o
   4  20  -3      300.06      365.55     37.32 o
   5  20  -3      166.13      111.80     60.12 o
   6  20  -3      890.29     1065.57     95.25 o
   7  20  -3      499.34      595.08     89.26 o
   8  20  -3      404.66      476.06     77.36 o
  10  20  -3      231.42      285.64     95.21 o
  11  20  -3      237.30      196.37     95.21 o
   0   0  -2    49118.96    49937.46   1285.48 o
   2   0  -2     1743.51     1805.38     61.65 o
   4   0  -2      953.42     1075.89     57.22 o
   6   0  -2     4793.90     4490.86    150.78 o
   8   0  -2     4171.46     3786.96    149.33 o
  10   0  -2    11552.63    10916.14    380.85 o
  12   0  -2      957.23      917.05    121.99 o
  14   0  -2      357.17      368.47     74.35 o
  16   0  -2     1570.16     1862.59    178.52 o
  18   0  -2     1381.90     1029.48    166.62 o
  20   0  -2     2704.05     3136.05    315.39 o
  22   0  -2     1192.63     1208.00    232.08 o
  24   0  -2      116.62      261.83    184.47 o
   1   1  -2     2429.68     2527.44     69.44 o
   2   1  -2    35757.86    35466.71    527.71 o
   3   1  -2    19760.23    19149.74    309.63 o
   4   1  -2    14406.85    14700.91    235.40 o
   5   1  -2     4145.92     4566.65     94.09 o
   6   1  -2      591.59      599.62     33.46 o
   7   1  -2    17691.76    18366.90    372.64 o
   8   1  -2    12346.47    11423.06    299.59 o
   9   1  -2     4726.16     4586.87    221.60 o
  10   1  -2     5091.85     4769.70    180.32 o
  11   1  -2      145.99      141.64     34.62 o
  12   1  -2     1531.05     1267.23    122.83 o
  13   1  -2     2220.10     2293.02     96.01 o
  14   1  -2     3045.94     2926.73    114.86 o
  15   1  -2     3861.97     3936.82    157.07 o
  16   1  -2      636.94      678.53     82.99 o
  17   1  -2      105.97      146.92     94.61 o
  18   1  -2     1606.81     1645.14    208.28 o
  19   1  -2      442.02      542.48    154.72 o
  20   1  -2      470.29      434.40    132.50 o
  21   1  -2     1157.57     1122.58    413.58 o
  22   1  -2      432.07       79.21    142.82 o
  23   1  -2      595.72      362.84    151.47 o
  24   1  -2      194.74      203.77    152.98 o
   0   2  -2    23201.54    23091.27    615.14 o
   1   2  -2     7963.83     7921.14    125.98 o
   2   2  -2     2231.09     2469.95     57.42 o
   3   2  -2    32531.84    34028.04    504.07 o
   4   2  -2     4025.48     4107.72     98.36 o
   5   2  -2    19576.87    20795.88    362.80 o
   6   2  -2    10767.48    10441.72    196.05 o
   7   2  -2    13507.21    13274.68    286.68 o
   8   2  -2    10323.29     9977.28    224.34 o
   9   2  -2     9077.00     9092.56    289.46 o
  10   2  -2    10802.15    10082.94    231.91 o
  11   2  -2     3969.59     3918.50    121.85 o
  12   2  -2     5418.20     5455.89    153.92 o
  13   2  -2     3251.20     3522.16    130.56 o
  14   2  -2      316.63      390.66     98.78 o
  15   2  -2      678.32      624.51     75.05 o
  16   2  -2      311.00      491.65    132.38 o
  17   2  -2     1381.18     1550.29    187.45 o
  18   2  -2     2081.71     1883.71    261.83 o
  19   2  -2      190.83      495.66    111.45 o
  20   2  -2      683.34      443.26    190.42 o
  21   2  -2      412.13      388.63    109.16 o
  22   2  -2      297.97      520.59    109.16 o
  23   2  -2       71.26       86.90    116.04 o
  24   2  -2       34.00      115.88    117.23 o
   1   3  -2     5246.89     5132.29    131.41 o
   2   3  -2    18290.11    18742.71    319.58 o
   3   3  -2    15330.80    15681.18    275.91 o
   4   3  -2     5664.27     5790.49    104.13 o
   5   3  -2    25113.96    24940.92    382.64 o
   6   3  -2     7252.71     7211.88    151.99 o
   7   3  -2     9330.54     9381.40    200.83 o
   8   3  -2     1742.04     1999.06     86.84 o
   9   3  -2     2383.61     2127.37     89.32 o
  10   3  -2      165.79      152.77     31.14 o
  11   3  -2      553.83      535.83     46.50 o
  12   3  -2     4388.09     4596.35    144.81 o
  13   3  -2     2665.78     2680.50    108.33 o
  14   3  -2      810.60      759.86     64.28 o
  15   3  -2     1195.60     1087.78    155.40 o
  16   3  -2       26.27       20.21     45.23 o
  17   3  -2     1149.34     1105.67    122.03 o
  18   3  -2     1445.67     1250.08    126.02 o
  19   3  -2     1870.66     1975.32    180.79 o
  20   3  -2      656.11      552.30    238.03 o
  21   3  -2      722.91     1058.20    246.96 o
  22   3  -2      543.75      542.29    273.73 o
  23   3  -2      320.48      310.70    139.84 o
  24   3  -2        7.89      114.61    181.50 o
   0   4  -2     4695.22     4820.11    232.08 o
   1   4  -2     3615.91     3750.43    106.97 o
   2   4  -2     3151.76     3310.21     82.28 o
   3   4  -2     7620.14     7917.40    152.01 o
   4   4  -2     3244.51     3674.58    112.66 o
   5   4  -2    10183.47     9903.65    175.42 o
   6   4  -2     2946.26     3382.84     97.58 o
   7   4  -2     1459.12     1428.90     71.96 o
   8   4  -2     8260.26     9085.21    259.89 o
   9   4  -2     9131.07     8929.60    182.54 o
  10   4  -2     4757.17     4730.54    182.95 o
  11   4  -2     3649.17     3371.35    114.03 o
  12   4  -2     3045.97     3322.51    158.04 o
  13   4  -2     1338.04     1305.16     91.05 o
  14   4  -2      348.76      283.04     90.38 o
  15   4  -2     2894.79     2936.65    234.95 o
  16   4  -2       47.12       91.65     52.94 o
  17   4  -2     1190.70     1074.28    111.45 o
  18   4  -2     1296.99     1153.30    124.35 o
  19   4  -2       66.38        8.04     83.31 o
  20   4  -2     2586.28     2492.10    276.71 o
  21   4  -2      711.07      876.41    190.42 o
  22   4  -2      718.54      714.17    155.74 o
  23   4  -2      203.70      199.35    117.82 o
  24   4  -2        3.28       11.90    163.94 o
   1   5  -2     2537.15     2595.82     94.49 o
   2   5  -2      692.38      666.48     89.26 o
   3   5  -2    17142.11    17755.17    311.29 o
   4   5  -2     4786.94     4594.44     91.49 o
   5   5  -2     4374.25     4286.26    100.55 o
   6   5  -2     6752.62     6670.25    164.11 o
   7   5  -2     7155.21     7280.59    231.55 o
   8   5  -2      842.21      845.02     66.09 o
   9   5  -2     4361.68     4292.16    128.63 o
  10   5  -2     3602.63     3845.10    107.02 o
  11   5  -2     2274.42     2136.83     85.90 o
  12   5  -2      554.88      456.96     51.23 o
  13   5  -2     5864.20     6105.87    199.99 o
  14   5  -2      627.68      679.78     61.37 o
  15   5  -2     1146.09     1264.93     80.99 o
  16   5  -2     1041.56     1097.62     93.62 o
  17   5  -2     1770.75     1707.05    202.17 o
  18   5  -2      978.89     1044.65    175.55 o
  19   5  -2       88.90     -118.35    101.16 o
  20   5  -2     1278.23     1492.74    187.45 o
  21   5  -2       31.47      117.87    105.57 o
  22   5  -2      178.60      118.31    190.42 o
  23   5  -2      885.03      901.22    155.52 o
   0   6  -2    13611.00    14902.75    949.14 o
   1   6  -2      661.95      609.69     55.34 o
   2   6  -2     9916.67     9580.61    237.92 o
   3   6  -2     3067.67     3421.29    287.63 o
   4   6  -2     9944.07     9768.53    253.65 o
   5   6  -2      431.19      468.63     41.25 o
   6   6  -2    10286.83    10212.00    173.66 o
   7   6  -2    10086.45    10889.14    180.26 o
   8   6  -2    10648.24    10427.00    174.66 o
   9   6  -2      200.56      203.35     26.70 o
  10   6  -2     4348.93     4354.85    147.91 o
  11   6  -2     3754.78     3828.14    100.76 o
  12   6  -2     2705.25     2809.60     87.10 o
  13   6  -2      192.07      230.26     40.85 o
  14   6  -2     1369.18     1336.86     76.38 o
  15   6  -2      885.62      909.55     63.78 o
  16   6  -2     3122.37     3279.11    326.39 o
  17   6  -2       67.23       86.44     57.65 o
  18   6  -2      892.24     1061.93    127.22 o
  19   6  -2       52.96       31.42    154.72 o
  20   6  -2     1682.20     1807.44    238.03 o
  21   6  -2     1001.06     1173.58    288.61 o
  22   6  -2     1741.44     1736.22    238.03 o
  23   6  -2      541.36      359.60    142.82 o
   1   7  -2     4392.94     4212.02     98.89 o
   2   7  -2      767.60      610.76     79.44 o
   3   7  -2     2792.24     2738.99     97.79 o
   4   7  -2     5004.71     4961.87     96.87 o
   5   7  -2     7186.50     6992.12    136.42 o
   6   7  -2     6010.63     6074.23    167.22 o
   7   7  -2     4887.66     5046.75    102.59 o
   8   7  -2     2775.31     2740.32    107.34 o
   9   7  -2     2004.70     2125.26     75.01 o
  10   7  -2     1382.01     1495.91     82.38 o
  11   7  -2     3251.82     3141.01     83.18 o
  12   7  -2     2797.77     2686.44     90.38 o
  13   7  -2     1108.60     1180.68     74.03 o
  14   7  -2     7030.35     7454.51    322.35 o
  15   7  -2      200.55      138.76     41.41 o
  16   7  -2      908.08      865.87     91.35 o
  17   7  -2       49.55       54.28     55.89 o
  18   7  -2     2578.23     2846.65    559.37 o
  19   7  -2      491.90      698.91    157.69 o
  20   7  -2      705.94      569.41    154.72 o
  21   7  -2      119.59      114.67    208.28 o
  22   7  -2       89.81      233.73    136.32 o
  23   7  -2      209.56      109.75    145.79 o
   0   8  -2     7349.12     7526.94    228.81 o
   1   8  -2    13674.05    13485.61    323.25 o
   2   8  -2     9213.42      -18.94     12.62 o
   3   8  -2     1835.50     1776.19    146.55 o
   4   8  -2      428.82      525.17     39.03 o
   5   8  -2     5712.86     5424.75    109.11 o
   6   8  -2      818.77      877.15     35.88 o
   7   8  -2     9403.39     9153.66    200.92 o
   8   8  -2      947.22     1051.57     45.91 o
   9   8  -2     3851.57     4225.05    164.16 o
  10   8  -2      305.15      367.24     55.92 o
  11   8  -2     9024.64     9554.88    198.66 o
  12   8  -2     1534.30     1386.96     72.05 o
  13   8  -2      958.32     1001.43     95.38 o
  14   8  -2     4943.30     4792.07    157.94 o
  15   8  -2     3264.27     3108.30    190.03 o
  16   8  -2      777.20      579.89     56.87 o
  17   8  -2     2063.34     1959.86    163.67 o
  18   8  -2       95.79       -9.27    113.06 o
  19   8  -2      819.97      784.47    148.77 o
  20   8  -2      185.05      276.02    105.57 o
  21   8  -2     2009.71     2745.61    261.83 o
  22   8  -2      247.93      327.29    145.79 o
   1   9  -2     2224.56     2313.38     79.74 o
   2   9  -2     1441.72     1433.32    137.26 o
   3   9  -2     5591.81     5448.14    161.91 o
   4   9  -2     5312.85     5232.35    126.41 o
   5   9  -2      781.23      767.37     45.73 o
   6   9  -2     4760.38     5081.10    117.07 o
   7   9  -2     6641.61     7481.74    160.52 o
   8   9  -2     5567.89     5197.65    114.68 o
   9   9  -2     4829.51     5121.40    132.61 o
  10   9  -2     1391.13     1461.73     92.19 o
  11   9  -2      865.84      838.73     49.10 o
  12   9  -2      381.47      412.59     70.62 o
  13   9  -2     3176.39     3197.70    135.30 o
  14   9  -2     1193.74     1179.60    110.82 o
  15   9  -2      733.27      713.72     74.94 o
  16   9  -2        7.31      160.39    214.14 o
  17   9  -2      890.88     1022.05    111.52 o
  18   9  -2      131.77      123.78     79.22 o
  19   9  -2     2024.33     2365.06    258.86 o
  20   9  -2      115.17      -85.86    103.03 o
  21   9  -2      526.22      581.24    138.67 o
  22   9  -2      130.90      253.80    127.94 o
   0  10  -2     4603.99     4991.19    351.09 o
   1  10  -2     6071.83      -21.42     14.28 o
   2  10  -2      532.78      667.04     75.61 o
   3  10  -2     4141.85     4316.05    129.70 o
   4  10  -2     1065.76     1058.27     39.03 o
   5  10  -2     2016.69     2071.66     56.86 o
   6  10  -2     5217.50     5243.64    122.23 o
   7  10  -2      294.51      222.70     29.91 o
   8  10  -2       85.82       84.88     34.95 o
   9  10  -2     3507.74     3587.67    119.76 o
  10  10  -2     4178.95     4362.13    116.70 o
  11  10  -2      728.95      701.20     58.55 o
  12  10  -2     1593.15     1638.53     77.79 o
  13  10  -2      589.92      657.39     93.71 o
  14  10  -2      275.34      251.32     44.75 o
  15  10  -2     1163.39     1048.59     77.45 o
  16  10  -2     1012.67      785.77     69.93 o
  17  10  -2      745.10      588.28    118.83 o
  18  10  -2       36.81      138.78    112.29 o
  19  10  -2      210.08      404.15    151.74 o
  20  10  -2      113.16        3.62     94.33 o
  21  10  -2     1262.56     1507.87    377.87 o
  22  10  -2      518.28      596.52    288.61 o
   1  11  -2     1146.99     1128.61    107.52 o
   2  11  -2     2890.91      -35.70     23.80 o
   3  11  -2     3285.92     3369.86     93.45 o
   4  11  -2     5861.57     6089.53    148.75 o
   5  11  -2     1314.58     1309.53     43.62 o
   6  11  -2     5301.82     5706.73    222.65 o
   7  11  -2     2337.13     2467.44     81.54 o
   8  11  -2     3559.04     3540.80    141.64 o
   9  11  -2     3590.65     3666.08    110.22 o
  10  11  -2      138.36      144.58     31.63 o
  11  11  -2     1572.63     1621.22     76.24 o
  12  11  -2     1587.82     1582.50    114.37 o
  13  11  -2      759.22      759.14     59.09 o
  14  11  -2     4594.53     4220.97    168.59 o
  15  11  -2      690.17      635.74     80.43 o
  16  11  -2      477.93      331.08     88.87 o
  17  11  -2      113.99      123.86     90.39 o
  18  11  -2     1524.95     1702.93    211.25 o
  19  11  -2      742.81      916.87    139.72 o
  20  11  -2      294.97      398.70    190.42 o
  21  11  -2      317.08      272.00    166.62 o
   0  12  -2     2489.90     2467.62    148.77 o
   1  12  -2     1529.50      -25.25     16.83 o
   2  12  -2      605.25      602.10     49.34 o
   3  12  -2     1797.39     1889.41     60.02 o
   4  12  -2     1148.66     1266.93     54.56 o
   5  12  -2     1428.88     1465.31     48.29 o
   6  12  -2     2020.72     2036.66     62.86 o
   7  12  -2     1932.78     2254.14     75.97 o
   8  12  -2      332.25      343.67     34.92 o
   9  12  -2     1897.27     1960.04    119.39 o
  10  12  -2     1654.66     1620.26     72.89 o
  11  12  -2      371.79      362.79     54.13 o
  12  12  -2      140.98      127.72     42.53 o
  13  12  -2      922.31      859.27     67.64 o
  14  12  -2      705.75      695.47    102.21 o
  15  12  -2     1348.09     1202.92    223.22 o
  16  12  -2      626.95      547.80    109.91 o
  17  12  -2      306.09      293.24     85.57 o
  18  12  -2     1039.33      867.82    127.87 o
  19  12  -2      599.44      789.91    273.73 o
  20  12  -2      270.37      387.84    211.25 o
   1  13  -2     2099.01     2238.68     79.41 o
   2  13  -2     5587.74     5237.52    174.99 o
   3  13  -2     4193.30     4318.03    187.08 o
   4  13  -2     2969.52     2959.30    126.23 o
   5  13  -2     1190.94     1278.77     47.02 o
   6  13  -2     2482.22     2520.21     72.87 o
   7  13  -2     1056.17     1113.52     55.73 o
   8  13  -2     1688.21     1603.64    109.19 o
   9  13  -2     2872.83     3153.88    107.36 o
  10  13  -2      411.90      370.05     47.12 o
  11  13  -2      274.73      322.66     65.59 o
  12  13  -2     3294.31     3549.42    230.57 o
  13  13  -2     1462.13     1574.66    134.39 o
  14  13  -2      939.87      898.39    112.68 o
  15  13  -2      386.32      426.30    363.00 o
  16  13  -2     2050.71     1678.08    252.91 o
  17  13  -2      168.25       57.60     91.48 o
  18  13  -2      753.52      365.97    122.03 o
  19  13  -2      110.82       21.75    120.08 o
  20  13  -2      682.58      670.20    137.14 o
   0  14  -2      410.87      425.68     52.02 o
   1  14  -2     2373.64     2679.42     92.90 o
   2  14  -2      105.26      114.89     23.37 o
   3  14  -2      477.64      525.09     45.37 o
   4  14  -2       12.71        0.16     20.38 o
   5  14  -2     1141.77     1088.97     88.27 o
   6  14  -2      847.72      786.74     51.89 o
   7  14  -2      146.44      106.99     26.29 o
   8  14  -2      993.63     1000.44     58.42 o
   9  14  -2     4336.67     4331.87    148.15 o
  10  14  -2      523.56      494.91     54.85 o
  11  14  -2     1523.03     1479.25    133.99 o
  12  14  -2       67.89       48.84     64.81 o
  13  14  -2     1467.63     1099.99    127.69 o
  14  14  -2      302.61      378.36     92.63 o
  15  14  -2      331.01      251.70    104.14 o
  16  14  -2      491.83      539.34    136.87 o
  17  14  -2      226.34      194.69    110.97 o
  18  14  -2       42.73      -98.83    270.76 o
  19  14  -2      756.08      656.38    127.87 o
   1  15  -2      494.77      459.24     39.09 o
   2  15  -2     3182.18     3216.80    180.65 o
   3  15  -2      975.19     1012.14     47.46 o
   4  15  -2     1806.40     1766.08    111.75 o
   5  15  -2      329.61      318.98     28.65 o
   6  15  -2     1482.60     1550.67     90.04 o
   7  15  -2     1744.32     1743.49    119.33 o
   8  15  -2       66.56       66.53     49.28 o
   9  15  -2     1446.03     1542.34     77.64 o
  10  15  -2      661.17      549.76    126.77 o
  11  15  -2      202.60      208.12     58.92 o
  12  15  -2      143.51      127.55     57.40 o
  13  15  -2      843.72      998.72    160.67 o
  14  15  -2       23.41       73.19     73.35 o
  15  15  -2      296.21      330.44    232.08 o
  16  15  -2     2290.85     2230.45    205.67 o
  17  15  -2      131.50      155.57    114.25 o
  18  15  -2      923.82      902.10    155.74 o
   0  16  -2     5711.03     5598.31    255.03 o
   1  16  -2     4432.21     4617.27    158.39 o
   2  16  -2     1772.04     1895.68    118.37 o
   3  16  -2     2498.25     2646.91     89.68 o
   4  16  -2      280.06      320.08     41.25 o
   5  16  -2     3985.88     4282.67    127.65 o
   6  16  -2     1745.33     1942.30    127.30 o
   7  16  -2     2536.96     2364.58    113.87 o
   8  16  -2      398.96      425.50     70.83 o
   9  16  -2     1884.66     1827.33    214.49 o
  10  16  -2      273.40      291.65     58.92 o
  11  16  -2     1816.04     2196.12    331.08 o
  12  16  -2      598.89      741.18     80.45 o
  13  16  -2      348.56      456.98    169.60 o
  14  16  -2      118.03       84.07     92.24 o
  15  16  -2      760.08      664.93    143.07 o
  16  16  -2     1319.08     1355.14    214.23 o
  17  16  -2     1280.78     1464.69    174.78 o
   1  17  -2      146.69       66.18     28.28 o
   2  17  -2      883.96      860.60     54.66 o
   3  17  -2      646.26      739.64    110.86 o
   4  17  -2     4766.98     5012.94    156.67 o
   5  17  -2       24.43      -20.75     30.78 o
   6  17  -2      373.50      370.68     47.81 o
   7  17  -2      601.91      563.01     67.85 o
   8  17  -2     1798.38     1928.53    119.00 o
   9  17  -2      508.12      511.77     81.38 o
  10  17  -2      433.94      573.23     76.74 o
  11  17  -2      145.33       53.99     65.38 o
  12  17  -2      687.75      801.10    257.55 o
  13  17  -2      123.96      111.00    175.55 o
  14  17  -2     1269.35     1354.47    144.07 o
  15  17  -2      169.59       -9.87     79.28 o
  16  17  -2      621.69      636.73    178.52 o
   0  18  -2     2346.60     3029.72    173.00 o
   1  18  -2      487.94      618.41     67.85 o
   2  18  -2     1130.73     1200.23     65.97 o
   3  18  -2     1188.59     1163.15     85.03 o
   4  18  -2      825.73     1038.73    124.21 o
   5  18  -2       31.94       93.28     57.55 o
   6  18  -2     4055.54     4237.62    175.32 o
   7  18  -2      893.69      854.90     69.85 o
   8  18  -2      650.32      682.78     82.31 o
   9  18  -2      112.07      150.66     88.81 o
  10  18  -2     3418.96     3775.28    291.15 o
  11  18  -2      753.91      574.37     76.15 o
  12  18  -2      763.57      714.87     85.46 o
  13  18  -2        4.66       -5.42     77.36 o
  14  18  -2      441.98      595.08    142.82 o
  15  18  -2       57.89       29.75    101.16 o
   1  19  -2      101.56      113.24     44.66 o
   2  19  -2     1905.13     2114.96    126.26 o
   3  19  -2     1090.46     1093.93     70.28 o
   4  19  -2     2793.37     2817.31    161.99 o
   5  19  -2     1024.39     1135.17     77.57 o
   6  19  -2      476.77      321.83    135.94 o
   7  19  -2       71.12      169.66     84.84 o
   8  19  -2     1341.26     1580.15    180.29 o
   9  19  -2      549.21      555.69    116.04 o
  10  19  -2      289.64      190.42     71.41 o
  11  19  -2       10.67       83.31     71.41 o
  12  19  -2       14.02       53.56     77.36 o
  13  19  -2      156.31      113.06     95.21 o
   0  20  -2      435.28      488.78    124.97 o
   1  20  -2     2913.10     2828.66    136.97 o
   2  20  -2      470.50      574.05     54.33 o
   3  20  -2       17.18        8.07     41.53 o
   4  20  -2      155.91      212.93     45.28 o
   5  20  -2     1157.34     1309.17    136.87 o
   6  20  -2      264.59      184.47     65.46 o
   7  20  -2      293.27      487.96    107.11 o
   8  20  -2      249.05      202.33     77.36 o
   9  20  -2      428.37      357.05     95.21 o
  10  20  -2      192.91      315.39    101.16 o
  11  20  -2     1150.83     1106.84    148.77 o
  12  20  -2      220.94      339.19    136.87 o
   1  21  -2      205.55      141.27     48.25 o
   2  21  -2      189.99      184.37     45.71 o
   3  21  -2      957.13     1279.74     92.29 o
   4  21  -2      304.45      370.86     63.12 o
   5  21  -2      600.68      551.10     73.55 o
   6  21  -2      421.00      398.70     89.26 o
   7  21  -2      805.91      452.26    107.11 o
   8  21  -2      490.52      291.59    107.11 o
   9  21  -2      532.21      630.78    130.92 o
  10  21  -2      207.69      452.26    113.06 o
   0  22  -2      765.24      761.70    113.06 o
   1  22  -2      413.25      267.78     77.36 o
   2  22  -2      553.49      590.43    116.04 o
   3  22  -2       26.52       91.07     48.25 o
   4  22  -2      254.67      279.36     62.70 o
   5  22  -2      141.32      131.95     48.25 o
   6  22  -2       51.86       89.26     83.31 o
   7  22  -2      248.62      113.06     65.46 o
   2   0  -1    40191.59    38538.77   1922.09 o
   4   0  -1    16399.70    16409.99    485.99 o
   6   0  -1     4934.93     5535.30    180.79 o
   8   0  -1      177.68      312.98     47.17 o
  10   0  -1     3329.50     3460.49    138.86 o
  12   0  -1     4496.64     4461.47    214.23 o
  14   0  -1     1393.07     1478.37    115.66 o
  16   0  -1      505.51      583.17    142.82 o
  18   0  -1     3781.08     3695.42    333.24 o
  20   0  -1      221.72      398.70    124.97 o
  22   0  -1      459.47      505.81    172.57 o
  24   0  -1     2437.54     2493.37    351.09 o
   2   1  -1      554.37      572.12     28.02 o
   3   1  -1    11240.47    11724.17    205.85 o
   4   1  -1     6025.41     5990.55    118.14 o
   5   1  -1    14160.10    15060.23    341.12 o
   6   1  -1     2148.14     2238.01     65.36 o
   7   1  -1     5847.40     5657.67    128.51 o
   8   1  -1     3156.95     3264.38     91.39 o
   9   1  -1     2750.15     2741.44    118.53 o
  10   1  -1    10745.64    10793.43    248.23 o
  11   1  -1    11070.77    11390.90    256.66 o
  12   1  -1     3100.69     3314.94    134.74 o
  13   1  -1      532.39      511.39     48.04 o
  14   1  -1     3322.78     3461.62    129.39 o
  15   1  -1     3109.18     3011.26    125.67 o
  16   1  -1     4493.30     4552.06    229.07 o
  17   1  -1     1011.60      987.90    108.44 o
  18   1  -1      181.32      160.96     84.35 o
  19   1  -1     1044.88      947.52    309.44 o
  20   1  -1     1226.09     1001.78    134.45 o
  21   1  -1     2076.34     2082.54    202.49 o
  22   1  -1      404.78      578.72    151.74 o
  23   1  -1     1026.59     1298.15    170.38 o
  24   1  -1      408.54      367.12    158.36 o
   1   2  -1     5154.42     5168.21    122.83 o
   2   2  -1     2661.85     2652.55     53.57 o
   3   2  -1    12271.30    12223.90    207.13 o
   4   2  -1    22689.77    22598.97    377.16 o
   5   2  -1     1651.82     1714.66     56.45 o
   6   2  -1     5399.98     5399.82    225.04 o
   7   2  -1     3409.26     3584.51     99.64 o
   8   2  -1     6429.73     6691.13    160.80 o
   9   2  -1      156.01      191.67     35.22 o
  10   2  -1      636.52      629.97    123.45 o
  11   2  -1      480.70      652.08     47.24 o
  12   2  -1     4248.13     4173.79    136.29 o
  13   2  -1     3826.57     3568.88    153.75 o
  14   2  -1     6160.06     6297.00    195.07 o
  15   2  -1     1171.24     1272.95    114.89 o
  16   2  -1      407.73      309.88     77.25 o
  17   2  -1     2893.87     2752.18    186.36 o
  18   2  -1     1710.67     1985.00    282.66 o
  19   2  -1      566.07      614.33    148.77 o
  20   2  -1      327.30      354.70    110.97 o
  21   2  -1      327.55      307.98    130.92 o
  22   2  -1      149.12      104.14    101.22 o
  23   2  -1      901.33     1149.95    371.92 o
  24   2  -1      548.20     1004.56    153.54 o
   0   3  -1     1265.19     1231.81     83.31 o
   1   3  -1     2515.68     2514.31     65.56 o
   2   3  -1    14397.94    14119.79    216.96 o
   3   3  -1    31114.03    30386.71    446.10 o
   4   3  -1      876.43      890.37     36.26 o
   5   3  -1      578.70      617.05     39.98 o
   6   3  -1    14798.73    14513.92    260.31 o
   7   3  -1     3072.49     3275.91     90.71 o
   8   3  -1     3402.19     3462.69    132.09 o
   9   3  -1     8442.62     8102.76    195.83 o
  10   3  -1     4604.02     4977.53    143.44 o
  11   3  -1    12491.32    12005.76    337.52 o
  12   3  -1     1832.47     2041.62    144.30 o
  13   3  -1     3225.10     2985.14    150.31 o
  14   3  -1       81.99       56.28     42.95 o
  15   3  -1     2209.02     2232.77    145.16 o
  16   3  -1     1115.04      777.56     66.17 o
  17   3  -1     4170.87     4591.54    239.40 o
  18   3  -1       68.11     -102.13     73.75 o
  19   3  -1     1163.46     1288.44    136.71 o
  20   3  -1      223.40       17.85    119.02 o
  21   3  -1      127.93      176.07    102.38 o
  22   3  -1      112.36      122.90    103.03 o
  23   3  -1      160.60      104.59    134.14 o
  24   3  -1      142.02      198.11    115.66 o
   1   4  -1    28778.47    28650.26    585.18 o
   2   4  -1    13150.72    13603.65    264.71 o
   3   4  -1    20245.12    20939.82    268.78 o
   4   4  -1     2807.16     2628.48     55.14 o
   5   4  -1     3403.50     3510.39     67.75 o
   6   4  -1     4652.69     4572.44     93.49 o
   7   4  -1     6480.48     6806.87    251.61 o
   8   4  -1     1043.70     1014.02     43.92 o
   9   4  -1     4914.72     4834.92    137.18 o
  10   4  -1     3684.28     3749.70    121.92 o
  11   4  -1     1022.52      954.99     55.63 o
  12   4  -1    10046.60    10696.10    227.70 o
  13   4  -1     5198.89     5108.38    140.40 o
  14   4  -1     6894.95     7171.68    190.39 o
  15   4  -1     1335.04     1243.12     85.89 o
  16   4  -1     4032.79     4168.19    157.02 o
  17   4  -1      560.94      595.55    211.25 o
  18   4  -1      226.34      251.25    121.99 o
  19   4  -1     1440.68     1633.98    144.03 o
  20   4  -1      293.86      190.85    151.74 o
  21   4  -1      195.41      389.07    141.40 o
  22   4  -1      296.96      444.21    175.55 o
  23   4  -1      785.44      766.51    156.74 o
  24   4  -1      150.98      131.77    142.82 o
   0   5  -1    10799.41    12514.43    535.57 o
   1   5  -1     3679.61     3849.85    106.85 o
   2   5  -1     3866.43     4008.56    112.69 o
   3   5  -1     1153.79     1180.99     34.12 o
   4   5  -1      336.76      449.54     21.62 o
   5   5  -1     6714.19     6577.91    140.69 o
   6   5  -1     1820.09     1670.29     42.43 o
   7   5  -1       47.15       17.65     27.78 o
   8   5  -1     1300.97     1404.44     62.13 o
   9   5  -1     3111.70     3074.85    113.80 o
  10   5  -1     4020.82     4181.57    227.50 o
  11   5  -1      689.18      758.37     48.03 o
  12   5  -1     6468.31     6707.08    162.40 o
  13   5  -1     3109.43     3055.30    132.36 o
  14   5  -1      220.93      146.37     45.38 o
  15   5  -1      138.83      173.23     53.25 o
  16   5  -1     1527.64     1554.31    149.45 o
  17   5  -1      587.25      472.52    107.11 o
  18   5  -1     1501.44     1755.01    153.20 o
  19   5  -1     2635.30     2302.76    187.21 o
  20   5  -1      258.72      172.57    100.92 o
  21   5  -1     3249.95     3468.50    254.34 o
  22   5  -1       75.02      242.99    184.47 o
  23   5  -1      663.68      710.38    153.20 o
  24   5  -1       27.57      -52.35    137.60 o
   1   6  -1     1069.47     1188.75     52.97 o
   2   6  -1    20614.54    19872.81    326.97 o
   3   6  -1     7366.86     7585.20    132.67 o
   4   6  -1     8245.40     8018.95    139.73 o
   5   6  -1     5491.08     5593.61    102.76 o
   6   6  -1     4013.43     4002.14     81.70 o
   7   6  -1     2387.31     2559.37     59.76 o
   8   6  -1     1115.62      948.47     45.68 o
   9   6  -1     1932.62     1972.22     66.91 o
  10   6  -1      964.08      966.08     45.34 o
  11   6  -1     1920.87     1913.08     86.03 o
  12   6  -1     4660.67     4343.87    184.96 o
  13   6  -1     2704.04     2656.20    109.55 o
  14   6  -1     2781.50     2901.34    225.04 o
  15   6  -1     3014.45     3458.81    239.19 o
  16   6  -1     1147.64      949.87     79.62 o
  17   6  -1     1267.58     1715.18    226.13 o
  18   6  -1      158.74      271.35     83.84 o
  19   6  -1      710.02      679.76    246.96 o
  20   6  -1      188.36      124.67    168.27 o
  21   6  -1       85.08        3.10    139.84 o
  22   6  -1      201.81      170.59    105.76 o
  23   6  -1       54.97     -151.84    127.22 o
   0   7  -1    29026.02    27074.20   1264.54 o
   1   7  -1    30787.11    31794.88    663.51 o
   2   7  -1     3726.95     3863.52     82.22 o
   3   7  -1     6712.13     6659.47    132.70 o
   4   7  -1     4367.18     4639.08     90.11 o
   5   7  -1     2104.56     1996.38     72.37 o
   6   7  -1     9022.84     9020.45    149.90 o
   7   7  -1     2566.95     2708.36     62.65 o
   8   7  -1      987.16     1056.11     40.74 o
   9   7  -1     2026.61     2047.74     59.29 o
  10   7  -1     1393.83     1482.43     56.60 o
  11   7  -1      396.40      338.06     41.97 o
  12   7  -1     2341.54     2418.13     79.68 o
  13   7  -1     2315.09     2320.02     90.73 o
  14   7  -1       72.12       82.13     35.46 o
  15   7  -1      570.36      535.89     48.56 o
  16   7  -1      646.18      497.90     64.67 o
  17   7  -1      211.63      213.36     86.76 o
  18   7  -1      482.27      462.44    149.67 o
  19   7  -1     1248.68     1350.09    148.98 o
  20   7  -1       78.74       41.92    113.06 o
  21   7  -1      224.31      267.78    154.72 o
  22   7  -1     1499.34     1404.14    188.09 o
  23   7  -1      127.30      333.24    208.28 o
   1   8  -1    11622.56    12175.62    223.52 o
   2   8  -1      987.30     1164.51     40.42 o
   3   8  -1    59526.61    60775.64    974.09 o
   4   8  -1      413.37      435.61     24.21 o
   5   8  -1     3501.61     3428.38     99.35 o
   6   8  -1     4537.53     4377.04     94.82 o
   7   8  -1     2004.77     1820.54     70.43 o
   8   8  -1     1573.19     1688.52     51.07 o
   9   8  -1     4287.99     4136.68    101.23 o
  10   8  -1     2018.01     2039.41    127.49 o
  11   8  -1     1549.04     1595.88     78.35 o
  12   8  -1      360.25      359.11     43.95 o
  13   8  -1     2145.57     2361.51    104.04 o
  14   8  -1     2701.51     2659.72    100.36 o
  15   8  -1       69.67       55.35     36.91 o
  16   8  -1      640.25      391.82     57.44 o
  17   8  -1     1063.70     1026.45     91.16 o
  18   8  -1      779.55      798.07    112.05 o
  19   8  -1     1441.45     1479.27    324.32 o
  20   8  -1      166.58       12.25    104.30 o
  21   8  -1      107.00      119.02    107.24 o
  22   8  -1      132.56      217.97    109.92 o
  23   8  -1      229.98      232.08    261.83 o
   0   9  -1    18885.14    19382.36    550.02 o
   1   9  -1    10163.33    10341.83    192.90 o
   2   9  -1     2837.16     2957.86     77.38 o
   3   9  -1     1730.96     1795.77     76.95 o
   4   9  -1     2396.52     2646.92     62.61 o
   5   9  -1     9806.63    10232.29    185.77 o
   6   9  -1      979.36     1021.81     38.66 o
   7   9  -1     4576.52     4458.13    103.26 o
   8   9  -1     1086.32     1159.68     43.91 o
   9   9  -1     1704.00     1698.02     56.73 o
  10   9  -1     2806.61     2975.11     82.05 o
  11   9  -1    11033.24    11563.55    239.42 o
  12   9  -1      462.47      455.14     44.75 o
  13   9  -1     2182.70     1874.39    102.94 o
  14   9  -1      763.08      609.90     58.43 o
  15   9  -1      360.73      368.35     51.94 o
  16   9  -1      959.76      932.94     79.28 o
  17   9  -1     1432.83     1475.97    168.36 o
  18   9  -1      821.00      799.26    117.82 o
  19   9  -1      215.68      178.52     92.57 o
  20   9  -1      258.85      251.10    104.30 o
  21   9  -1       78.03      151.63    145.79 o
  22   9  -1      901.37     1030.33    190.15 o
   1  10  -1     3509.52     3438.59     95.52 o
   2  10  -1     2594.54     2630.29     85.69 o
   3  10  -1     1482.81     1550.60    122.84 o
   4  10  -1     3906.49     3852.53     84.80 o
   5  10  -1     5318.83     5608.78    115.48 o
   6  10  -1      279.82      243.54     26.11 o
   7  10  -1    13353.32    14355.96    307.93 o
   8  10  -1     7325.62     7875.33    221.71 o
   9  10  -1     4077.88     4148.75    109.47 o
  10  10  -1     1309.47     1294.23     70.62 o
  11  10  -1      966.00     1074.99     64.83 o
  12  10  -1      706.68      787.65     54.41 o
  13  10  -1     2716.89     2616.76    121.55 o
  14  10  -1     1480.36     1445.66     77.66 o
  15  10  -1     2835.32     2914.07    120.15 o
  16  10  -1      144.71      118.46     48.37 o
  17  10  -1      567.74      526.70     81.88 o
  18  10  -1      826.07      925.70    135.82 o
  19  10  -1      193.26      169.31    125.43 o
  20  10  -1      339.83      543.26    154.16 o
  21  10  -1      337.75      181.36    261.83 o
  22  10  -1       48.12      149.12    125.38 o
   0  11  -1     4531.40     4612.63    176.13 o
   1  11  -1     6444.21     6212.26    223.72 o
   2  11  -1     1460.00     1280.22     48.74 o
   3  11  -1      204.63      255.02     52.70 o
   4  11  -1     3057.33     3352.84    115.11 o
   5  11  -1     1779.30     1891.64     55.74 o
   6  11  -1     5862.47     5695.51    126.87 o
   7  11  -1     4703.39     4903.55    124.96 o
   8  11  -1     2816.60     2825.99    132.17 o
   9  11  -1      182.85      122.33     33.66 o
  10  11  -1     5500.83     6113.40    214.16 o
  11  11  -1       44.66       41.67     49.82 o
  12  11  -1     1417.76     1555.93     71.68 o
  13  11  -1      191.06      257.92     43.92 o
  14  11  -1       46.12        5.07     42.34 o
  15  11  -1      765.72      677.09     62.92 o
  16  11  -1     2237.16     2678.39    297.22 o
  17  11  -1      373.62      319.11     99.94 o
  18  11  -1     1096.34      957.45    130.11 o
  19  11  -1       91.70        5.29     74.35 o
  20  11  -1      112.58      139.97    100.72 o
  21  11  -1      153.21      304.72    118.58 o
   1  12  -1      794.49      732.79     36.71 o
   2  12  -1     3870.30     4090.48    121.74 o
   3  12  -1     2754.09     2861.48     82.20 o
   4  12  -1     4548.89     4944.64    145.48 o
   5  12  -1     5114.81     5489.75    123.28 o
   6  12  -1      433.30      411.38     31.77 o
   7  12  -1     2434.22     2764.64     79.54 o
   8  12  -1     2310.51     2384.02    106.89 o
   9  12  -1     3452.80     3488.28    113.93 o
  10  12  -1     4194.95     4300.54    271.76 o
  11  12  -1      231.34      267.50     40.72 o
  12  12  -1      545.53      677.19     65.80 o
  13  12  -1     2275.95     2204.96    118.97 o
  14  12  -1      456.24      387.94     55.83 o
  15  12  -1     1448.35     1214.18    101.35 o
  16  12  -1      333.67       56.38     93.31 o
  17  12  -1     1074.31     1230.04    156.32 o
  18  12  -1     1093.54      981.60    148.70 o
  19  12  -1      264.56      142.55     88.07 o
  20  12  -1      101.43      152.19    112.68 o
  21  12  -1      106.16      -50.38    202.33 o
   0  13  -1     5422.92     5633.65    310.97 o
   1  13  -1      515.72      545.75     44.21 o
   2  13  -1     4009.15     4206.41    109.57 o
   3  13  -1     1067.09     1111.93     50.98 o
   4  13  -1      909.05      911.72     50.02 o
   5  13  -1     1967.65     1856.75     59.71 o
   6  13  -1     1594.72     1561.48     58.62 o
   7  13  -1      430.35      484.56     55.00 o
   8  13  -1     3831.87     4229.02    123.85 o
   9  13  -1      818.39      812.42     65.17 o
  10  13  -1     2520.47     2644.45     99.04 o
  11  13  -1      931.65     1014.64     58.57 o
  12  13  -1       35.65       43.43     44.09 o
  13  13  -1       85.10       45.35     55.94 o
  14  13  -1      150.89      174.36     73.35 o
  15  13  -1      796.54      865.95    116.04 o
  16  13  -1      399.51      530.15     98.70 o
  17  13  -1      157.48       32.37    110.09 o
  18  13  -1      140.51      129.83     88.07 o
  19  13  -1        6.85     -142.30    104.70 o
  20  13  -1      331.45      130.68    151.92 o
   1  14  -1     4364.89     4572.87    122.00 o
   2  14  -1     1593.79     1756.52     63.55 o
   3  14  -1     1797.38     1904.52     89.23 o
   4  14  -1     2687.82     2523.49     88.55 o
   5  14  -1     3281.63     3478.37     97.24 o
   6  14  -1      473.18      421.08     37.06 o
   7  14  -1      932.55      847.31     47.02 o
   8  14  -1      351.50      439.45     63.40 o
   9  14  -1      215.89      225.27     44.72 o
  10  14  -1      408.16      504.72     48.61 o
  11  14  -1      542.14      499.05     58.83 o
  12  14  -1      101.44      100.83     50.57 o
  13  14  -1      181.94      199.35    104.14 o
  14  14  -1      170.76       98.19     79.95 o
  15  14  -1      369.33      437.52    166.62 o
  16  14  -1      203.36       71.66     98.82 o
  17  14  -1     2764.23     3000.04    244.05 o
  18  14  -1       32.40       -2.98    107.24 o
  19  14  -1      553.09      687.94    155.69 o
   0  15  -1       61.82       55.54     33.19 o
   1  15  -1      659.74      779.13     44.53 o
   2  15  -1      860.74      960.55     50.25 o
   3  15  -1      451.01      553.24     40.30 o
   4  15  -1      407.57      379.58     33.74 o
   5  15  -1     1073.23     1019.25     60.32 o
   6  15  -1       47.33       69.79     30.72 o
   7  15  -1      692.68      702.34     44.53 o
   8  15  -1     3975.21     3998.23    134.63 o
   9  15  -1      640.42      782.13    107.29 o
  10  15  -1     2903.45     2933.39    115.01 o
  11  15  -1      455.09      443.77     68.29 o
  12  15  -1      507.91      581.32     91.43 o
  13  15  -1       96.95      147.66     75.03 o
  14  15  -1      345.34      550.67    115.34 o
  15  15  -1     1029.05     1040.88    135.82 o
  16  15  -1       96.29      170.68    205.30 o
  17  15  -1      437.48      367.07    318.37 o
  18  15  -1      691.52      560.73    163.93 o
   1  16  -1      255.35      181.95     29.65 o
   2  16  -1      322.63      302.99     55.39 o
   3  16  -1     2038.19     2090.06     81.63 o
   4  16  -1      878.26      739.54     49.68 o
   5  16  -1     3415.62     3382.00    116.21 o
   6  16  -1     1118.12     1221.53     69.19 o
   7  16  -1     2450.87     2778.02    144.00 o
   8  16  -1      541.71      546.63     53.26 o
   9  16  -1     1272.44     1307.55    195.34 o
  10  16  -1     1041.27      993.75     93.95 o
  11  16  -1      198.72      411.19    102.53 o
  12  16  -1      360.30      487.12     84.35 o
  13  16  -1     2509.45     2409.30    192.50 o
  14  16  -1       35.51       65.60     86.18 o
  15  16  -1     1643.94     1977.32    187.29 o
  16  16  -1      176.82       29.54    115.66 o
  17  16  -1      201.84      255.88    166.62 o
   0  17  -1      719.28      789.85     90.14 o
   1  17  -1      425.26      389.60     35.39 o
   2  17  -1      279.92      352.61     45.09 o
   3  17  -1       41.26       90.84     30.47 o
   4  17  -1     3085.88     3308.30    109.06 o
   5  17  -1      322.52      335.12     88.47 o
   6  17  -1      404.79      356.32     60.12 o
   7  17  -1      523.19      550.71     56.89 o
   8  17  -1     1472.16     1594.55    171.06 o
   9  17  -1      360.69      278.00     59.89 o
  10  17  -1     2627.83     2808.96    197.72 o
  11  17  -1      858.07      891.46    119.49 o
  12  17  -1     1374.52     1439.60    249.93 o
  13  17  -1       17.96     -114.49     76.33 o
  14  17  -1      277.47      222.47    249.93 o
  15  17  -1      123.65      238.03    142.82 o
  16  17  -1      944.98     1457.93    220.18 o
   1  18  -1      386.84      447.44     54.11 o
   2  18  -1      446.07      479.01     49.44 o
   3  18  -1     1536.09     1602.62     85.77 o
   4  18  -1     1010.76     1124.00     81.60 o
   5  18  -1     1386.72     1171.08     71.69 o
   6  18  -1      979.56     1102.58     79.88 o
   7  18  -1      725.31      830.93    131.64 o
   8  18  -1     3377.89     4007.99    183.62 o
   9  18  -1      279.30      183.68     64.34 o
  10  18  -1      131.48       22.26     88.73 o
  11  18  -1       91.47       36.04     66.60 o
  12  18  -1     1587.96     1505.54    208.28 o
  13  18  -1       85.95       23.80     83.31 o
  14  18  -1     1594.52     1820.93    232.08 o
  15  18  -1      194.05      428.45    166.62 o
   0  19  -1     1770.83     1598.05    160.67 o
   1  19  -1      287.47      242.66     49.74 o
   2  19  -1      267.76      229.43     55.14 o
   3  19  -1      866.40      841.22     71.93 o
   4  19  -1      113.87      163.20     47.05 o
   5  19  -1      205.85      184.23     58.41 o
   6  19  -1     1860.78     1873.81    102.05 o
   7  19  -1       91.98      182.15    163.65 o
   8  19  -1       69.32       29.75     71.41 o
   9  19  -1       19.05      -59.51     89.26 o
  10  19  -1      263.05      243.98    130.92 o
  11  19  -1     1055.58     1208.00    178.52 o
  12  19  -1       67.55       77.36     95.21 o
  13  19  -1      418.95      749.79    166.62 o
  14  19  -1       80.07      101.16    142.82 o
   1  20  -1      341.72      263.14     55.76 o
   2  20  -1       69.38      132.59     48.29 o
   3  20  -1     3313.65     3422.97    181.70 o
   4  20  -1     1281.51     1285.82    383.82 o
   5  20  -1      505.56      515.02     81.33 o
   6  20  -1      714.21      488.86     80.19 o
   7  20  -1      734.96      850.96    142.82 o
   8  20  -1      103.33      130.92     77.36 o
   9  20  -1      730.52      856.91    148.77 o
  10  20  -1      241.35      243.98     95.21 o
  11  20  -1        5.50       59.51    130.92 o
  12  20  -1       37.60       59.51    130.92 o
   0  21  -1     1881.86     1761.42    202.33 o
   1  21  -1      737.31      654.69    133.89 o
   2  21  -1      211.03      162.37     49.48 o
   3  21  -1      719.77      731.69    141.60 o
   4  21  -1       61.07       60.75    121.99 o
   5  21  -1      830.15      660.53    119.02 o
   6  21  -1      876.03      785.50    130.92 o
   7  21  -1      168.44      154.72     77.36 o
   8  21  -1      323.05      273.73    124.97 o
   9  21  -1      512.72      773.60    130.92 o
  10  21  -1       59.80       23.80    130.92 o
   1  22  -1       25.13      109.58     55.85 o
   2  22  -1      531.08      435.29     82.54 o
   3  22  -1       64.64      146.27     60.38 o
   4  22  -1      337.45      377.69     75.73 o
   5  22  -1      183.31       95.21    107.11 o
   6  22  -1     1219.74     1190.15    160.67 o
   7  22  -1      581.23      470.11    119.02 o
   8  22  -1      511.15      470.11    130.92 o
   0  23  -1      619.28      666.48    130.92 o
   1  23  -1      671.47      803.12    199.35 o
   2  23  -1       10.49      -25.85     98.19 o
   3  23  -1      266.51      252.94     65.46 o
   4  23  -1      232.83      232.08     83.31 o
   4   0   0    64350.14    62374.10   1871.51 o
   6   0   0    31258.06    32351.64    868.81 o
   8   0   0    10112.39    10786.90    330.29 o
  10   0   0        3.72      141.38     45.05 o
  12   0   0     4182.73     4607.39    201.45 o
  14   0   0      202.56      276.56    157.69 o
  16   0   0     7316.34     7676.47    464.16 o
  18   0   0      241.42      232.08    119.02 o
  20   0   0       85.79      226.13    124.97 o
  22   0   0     2458.28     2957.52    351.09 o
  24   0   0       13.48       23.80    243.98 o
   3   1   0    16712.86    15910.13    302.71 o
   4   1   0      447.47      370.68     24.15 o
   5   1   0      721.42      632.84     31.90 o
   6   1   0    19727.09    17972.94    345.03 o
   7   1   0     2507.48     2475.33     71.94 o
   8   1   0     3090.21     2865.29    106.51 o
   9   1   0      923.47     1092.33     75.58 o
  10   1   0      561.52      639.60     75.56 o
  11   1   0      135.49      125.67     35.22 o
  12   1   0       24.02       96.57     29.53 o
  13   1   0      249.55      259.79     71.29 o
  14   1   0     3921.65     3894.09    136.59 o
  15   1   0     2086.45     2009.32    118.53 o
  16   1   0        0.92       47.61     89.26 o
  17   1   0      203.44      183.15    166.62 o
  18   1   0      193.13      225.50    119.02 o
  19   1   0       48.60      116.04    105.20 o
  20   1   0      512.10      410.38     98.82 o
  21   1   0       10.74     -133.69     89.12 o
  22   1   0        0.84       51.35    107.88 o
  23   1   0       12.66      148.77    109.16 o
  24   1   0      156.87      243.98    122.03 o
   2   2   0     6642.63     6403.69    226.06 o
   3   2   0      519.78      514.65     24.38 o
   4   2   0     5095.71     4951.73     97.75 o
   5   2   0       82.28      107.76     23.27 o
   6   2   0     1037.62     1255.52     41.45 o
   7   2   0      312.72      314.47     39.51 o
   8   2   0      270.81      203.17     30.71 o
   9   2   0      210.69      244.42     33.73 o
  10   2   0     1838.45     1563.72    115.57 o
  11   2   0     5675.17     4645.68    272.28 o
  12   2   0     6762.96     6420.18    190.36 o
  13   2   0      387.31      373.52     39.06 o
  14   2   0     3179.71     3002.74    113.90 o
  15   2   0     1243.54     1088.13     79.88 o
  16   2   0       65.09        5.95     81.33 o
  17   2   0      944.06      769.79    139.84 o
  18   2   0     1892.45     2196.39    178.50 o
  19   2   0      208.82      275.38     93.56 o
  20   2   0     1328.90     1761.91    270.76 o
  21   2   0       47.67      255.24    211.25 o
  22   2   0     1187.40      991.90    169.44 o
  23   2   0      696.77      422.50    138.48 o
  24   2   0       33.49     -179.14    119.43 o
   1   3   0      694.29      652.20     20.89 o
   2   3   0      311.46      252.93     23.08 o
   3   3   0     4250.51     4029.12     74.64 o
   4   3   0    41600.49    43175.17    572.61 o
   5   3   0      136.27      220.07     22.77 o
   6   3   0     1233.70     1567.85     55.81 o
   7   3   0     5383.30     5221.84    111.58 o
   8   3   0     1295.51     1439.27     79.82 o
   9   3   0      982.98      944.37     68.61 o
  10   3   0     2055.99     1991.75     66.33 o
  11   3   0     1031.79     1019.07     51.56 o
  12   3   0     4046.58     3921.08    110.31 o
  13   3   0    13098.41    13079.38    468.29 o
  14   3   0       87.69      105.81     35.25 o
  15   3   0    11656.69    11846.27    332.87 o
  16   3   0      907.34     1031.85    106.74 o
  17   3   0      441.24      235.58     71.16 o
  18   3   0        7.99       -1.60     80.19 o
  19   3   0       32.88      155.45     85.57 o
  20   3   0      323.39      218.75    113.06 o
  21   3   0       89.44       81.28     98.28 o
  22   3   0      173.62      109.02    157.69 o
  23   3   0       35.82       83.31    147.27 o
  24   3   0      463.90      431.68    147.09 o
   0   4   0       32.51       47.61     19.81 o
   1   4   0    20969.36    20433.66    371.05 o
   2   4   0    17669.59    17691.91    251.50 o
   3   4   0      101.20      139.48     23.34 o
   4   4   0       89.29      115.37     15.25 o
   5   4   0       23.62       65.84     14.90 o
   6   4   0     2934.76     2829.08     69.98 o
   7   4   0     3057.71     2870.48     97.81 o
   8   4   0     2438.87     2176.34     63.84 o
   9   4   0      265.39      247.26     32.46 o
  10   4   0    10221.71    10263.20    210.68 o
  11   4   0     1848.17     1697.48    117.98 o
  12   4   0     7514.40     7614.55    177.27 o
  13   4   0     8421.08     8790.07    205.89 o
  14   4   0       14.04        8.89     38.55 o
  15   4   0     1177.92     1074.43     80.83 o
  16   4   0     3619.03     3365.28    190.02 o
  17   4   0     1172.03     1151.38    124.97 o
  18   4   0      629.10      560.95    106.74 o
  19   4   0     1448.95     1337.87    306.46 o
  20   4   0     1509.87     1421.59    170.38 o
  21   4   0      150.38      189.08    110.03 o
  22   4   0      294.27      268.46    121.99 o
  23   4   0       33.68     -210.42    169.60 o
  24   4   0       31.48      158.80    148.42 o
   1   5   0    18547.26    19704.98    370.39 o
   2   5   0      429.27      427.69     28.64 o
   3   5   0    19434.94    19959.41    286.14 o
   4   5   0       66.20       61.30     13.61 o
   5   5   0     4730.38     4401.37     82.32 o
   6   5   0      837.84      832.39     52.10 o
   7   5   0      259.90      263.03     24.53 o
   8   5   0     2460.50     2335.99     60.17 o
   9   5   0       75.52       50.27     27.73 o
  10   5   0     2103.73     2284.11    121.30 o
  11   5   0     2127.89     2244.62     79.03 o
  12   5   0     6973.44     6992.84    174.16 o
  13   5   0     1610.21     1684.82    125.49 o
  14   5   0    11556.80    12184.42    340.13 o
  15   5   0       44.08       64.11     44.69 o
  16   5   0      468.46      321.19    128.02 o
  17   5   0      519.20      531.04    229.10 o
  18   5   0     1061.81     1046.58    116.92 o
  19   5   0      372.18      289.03     86.18 o
  20   5   0      357.68      501.57    120.08 o
  21   5   0        9.15     -118.40     81.97 o
  22   5   0       53.03     -112.96    112.93 o
  23   5   0     1496.98     1822.37    213.49 o
  24   5   0       47.65       89.56    126.02 o
   0   6   0      434.72      511.54     48.25 o
   1   6   0     5147.45     5249.16    118.96 o
   2   6   0    22645.22    21834.35    368.05 o
   3   6   0      314.93      691.17     40.36 o
   4   6   0      289.55      317.22     20.70 o
   5   6   0      842.57      899.16     35.36 o
   6   6   0      327.47      454.50     32.06 o
   7   6   0     3371.06     3275.85     77.82 o
   8   6   0     7218.85     7503.94    147.83 o
   9   6   0     1993.05     1887.17     62.22 o
  10   6   0      582.65      569.21     34.67 o
  11   6   0     1116.73     1359.26     75.85 o
  12   6   0        6.07      -19.91     30.13 o
  13   6   0      426.67      412.53     47.59 o
  14   6   0     2324.82     2239.30    111.66 o
  15   6   0     1348.43     1379.57     79.92 o
  16   6   0       41.08      -45.39     57.60 o
  17   6   0      620.37      761.50    103.03 o
  18   6   0       50.03      -18.77     78.16 o
  19   6   0      330.16      357.34    175.55 o
  20   6   0     1553.88     1704.53    165.21 o
  21   6   0       68.23       70.04     81.97 o
  22   6   0      335.98      547.08    119.87 o
  23   6   0        1.39       49.21    131.30 o
   1   7   0     6419.02     6577.58    144.99 o
   2   7   0    25426.69    25083.49    419.57 o
   3   7   0      353.72      337.24     21.73 o
   4   7   0    32896.17    31746.15    450.91 o
   5   7   0      955.95      989.70     33.99 o
   6   7   0     1514.91     1572.58     58.55 o
   7   7   0     2191.11     2240.04     59.94 o
   8   7   0      114.86      135.31     29.27 o
   9   7   0     1424.17     1415.44     53.35 o
  10   7   0     3047.82     2953.25     82.57 o
  11   7   0      202.57      234.62     29.93 o
  12   7   0      458.96      361.41     37.44 o
  13   7   0      510.25      517.02     47.87 o
  14   7   0      803.57      842.98     57.35 o
  15   7   0      157.68       86.88     48.75 o
  16   7   0       54.47        4.07     62.89 o
  17   7   0     4036.47     5170.88    286.04 o
  18   7   0     1069.44      979.32    145.27 o
  19   7   0      236.95      265.17     71.49 o
  20   7   0      335.11      168.17    104.19 o
  21   7   0       72.63      333.24    270.76 o
  22   7   0      297.20      360.62    128.73 o
  23   7   0      591.76      662.43    153.20 o
   0   8   0     2230.09     2545.57    238.03 o
   1   8   0     8230.41     8149.48    235.34 o
   2   8   0        8.33       28.82     21.70 o
   3   8   0     1776.96     1995.58     52.24 o
   4   8   0    12934.55    13400.03    228.36 o
   5   8   0      331.12      373.85     41.24 o
   6   8   0      495.60      537.81     31.39 o
   7   8   0     1656.30     1595.07     51.79 o
   8   8   0      329.97      265.56     27.96 o
   9   8   0      225.59      247.17     28.52 o
  10   8   0     2066.32     1914.38     65.32 o
  11   8   0     1750.37     1848.70     67.64 o
  12   8   0     8386.06     9078.06    279.43 o
  13   8   0      170.92      153.33     56.08 o
  14   8   0     1417.89     1319.85    130.20 o
  15   8   0     1786.15     1820.12    142.57 o
  16   8   0     3291.35     3222.10    143.05 o
  17   8   0       36.29        6.23     57.57 o
  18   8   0      597.79      601.07    115.00 o
  19   8   0      275.43      275.90     91.43 o
  20   8   0       52.60       86.29    145.79 o
  21   8   0     2574.73     2646.98    241.70 o
  22   8   0        8.85      -53.08    102.94 o
  23   8   0      647.94      861.82    182.71 o
   1   9   0     3952.88     3817.06    102.00 o
   2   9   0     5764.30     6165.23    141.65 o
   3   9   0     1993.55     2149.26     64.31 o
   4   9   0    10284.18    10230.47    186.41 o
   5   9   0     2270.61     2562.84     94.34 o
   6   9   0     1373.95     1349.08     41.74 o
   7   9   0     9575.34    10249.88    202.66 o
   8   9   0     1834.69     1952.19     89.60 o
   9   9   0     2744.08     2792.97    129.38 o
  10   9   0       81.52       99.70     29.72 o
  11   9   0     1911.73     1801.17    117.98 o
  12   9   0     3232.80     3381.57    116.91 o
  13   9   0     8941.00     9488.11    232.02 o
  14   9   0     1541.32     1429.70     90.30 o
  15   9   0      889.35      825.23     64.83 o
  16   9   0      331.81       72.59     96.20 o
  17   9   0     1241.70     1410.77    123.33 o
  18   9   0     2855.01     2730.98    199.84 o
  19   9   0     1950.01     1894.17    440.36 o
  20   9   0        0.86      -11.18    121.16 o
  21   9   0      326.50      381.70    223.15 o
  22   9   0      649.79      726.89    149.91 o
   0  10   0     2762.50     2591.21    106.74 o
   1  10   0      202.53      252.96     30.30 o
   2  10   0       55.89       67.71     21.05 o
   3  10   0     2431.23     2129.41    108.22 o
   4  10   0     2774.03     2768.65     76.29 o
   5  10   0     6287.86     6273.22    142.10 o
   6  10   0       25.88       30.95     24.76 o
   7  10   0      335.29      381.52     50.22 o
   8  10   0      619.77      661.97     40.77 o
   9  10   0     5402.78     5790.63    155.74 o
  10  10   0     2227.06     2564.80     89.04 o
  11  10   0    22133.38    23509.66    482.65 o
  12  10   0       50.29      100.47     37.42 o
  13  10   0       42.93       80.43     70.51 o
  14  10   0      263.35      208.09     42.87 o
  15  10   0     4353.60     4170.39    149.36 o
  16  10   0        8.85      -11.26     49.74 o
  17  10   0     2212.92     2018.96    237.43 o
  18  10   0     1439.32     1650.41    141.40 o
  19  10   0      110.33       28.86     82.90 o
  20  10   0       34.54       38.03     92.46 o
  21  10   0      207.50      417.18    117.23 o
  22  10   0       12.16      -16.71    105.57 o
   1  11   0     4986.61     5297.20    136.06 o
   2  11   0        2.50       35.30     23.05 o
   3  11   0      276.44      326.47     34.60 o
   4  11   0     1898.81     2083.57     59.17 o
   5  11   0      135.22      171.08     27.77 o
   6  11   0    11246.39    11304.87    315.36 o
   7  11   0      604.19      659.44     67.42 o
   8  11   0     4742.78     5332.58    143.35 o
   9  11   0      328.75      286.25     31.05 o
  10  11   0     4957.89     5150.26    164.03 o
  11  11   0       10.03      -51.30     40.34 o
  12  11   0       13.78       92.51     53.17 o
  13  11   0      237.90      274.18     52.39 o
  14  11   0     4934.04     5392.62    284.92 o
  15  11   0      263.97      135.97     55.43 o
  16  11   0     3031.30     2906.40    156.61 o
  17  11   0      188.64      147.60     97.22 o
  18  11   0        7.37       -1.06     86.47 o
  19  11   0     1266.61     1065.09    172.57 o
  20  11   0      396.97      321.77    130.92 o
  21  11   0       55.47      -51.65    243.98 o
   0  12   0      295.13      221.44     45.71 o
   1  12   0       23.56      -11.82     22.79 o
   2  12   0      254.29      329.48     31.85 o
   3  12   0      419.36      446.27     49.39 o
   4  12   0       38.94       88.66     23.83 o
   5  12   0      569.69      525.16     34.41 o
   6  12   0     6446.70     6622.24    155.24 o
   7  12   0        9.78       43.33     25.35 o
   8  12   0       73.96      110.40     49.06 o
   9  12   0     1717.31     1997.33     84.58 o
  10  12   0     1242.29     1297.17     73.80 o
  11  12   0     2863.18     2911.07    120.79 o
  12  12   0     1130.88     1179.15     79.03 o
  13  12   0     3141.96     3363.27    131.74 o
  14  12   0      811.73      865.20     79.86 o
  15  12   0      301.43      284.58     73.38 o
  16  12   0     2794.39     3522.88    208.38 o
  17  12   0      988.48     1009.98    226.13 o
  18  12   0      125.48      107.86     99.94 o
  19  12   0      486.59      585.46    131.30 o
  20  12   0     1474.08     1710.85    371.92 o
  21  12   0        5.48     -131.71    156.74 o
   1  13   0      407.93      567.71     41.42 o
   2  13   0     4695.93     5126.82    132.48 o
   3  13   0      810.05      803.41     45.25 o
   4  13   0     4726.53     4783.62    169.11 o
   5  13   0      352.81      308.53     32.51 o
   6  13   0     3705.15     4178.71    108.68 o
   7  13   0       32.45       -0.75     29.08 o
   8  13   0       41.68      109.75     38.53 o
   9  13   0     1869.86     2188.74    129.84 o
  10  13   0     1310.22     1269.86     78.53 o
  11  13   0      927.80      879.27     70.03 o
  12  13   0      802.39      887.84     75.37 o
  13  13   0        3.82      -26.98     69.57 o
  14  13   0      110.75       86.05     54.39 o
  15  13   0       47.61       35.70     78.03 o
  16  13   0     1244.52     1633.15    217.20 o
  17  13   0      539.32      403.56    374.90 o
  18  13   0     1311.29     1535.39    327.29 o
  19  13   0        1.24       -9.92     92.94 o
  20  13   0      293.39      362.61    124.20 o
   0  14   0      175.67      206.43     52.79 o
   1  14   0     4923.47     4968.29    147.40 o
   2  14   0      206.78      240.31     32.73 o
   3  14   0      254.33      232.87     32.82 o
   4  14   0      113.09      149.35     42.14 o
   5  14   0     7396.61     8092.17    198.58 o
   6  14   0      786.87      724.98     45.66 o
   7  14   0     3989.81     4361.94    184.08 o
   8  14   0      776.75      732.48     56.52 o
   9  14   0     3366.23     3420.19    114.06 o
  10  14   0      828.99      777.01     66.60 o
  11  14   0      580.65      501.63     67.67 o
  12  14   0      234.75      143.55     49.90 o
  13  14   0      575.87      627.34    102.38 o
  14  14   0       43.98      222.16    178.52 o
  15  14   0       22.43       43.76     71.16 o
  16  14   0       85.68      144.76     87.27 o
  17  14   0        0.70       72.86    130.92 o
  18  14   0        2.00      -23.80    127.94 o
  19  14   0     1038.73     1011.11    152.98 o
   1  15   0     1173.26     1093.77     54.14 o
   2  15   0      548.21      518.23     42.30 o
   3  15   0     5193.72     5501.28    143.94 o
   4  15   0     2448.40     2512.87    151.89 o
   5  15   0        4.00        9.76     30.40 o
   6  15   0     1986.35     1999.45     78.31 o
   7  15   0      136.48       95.92     45.24 o
   8  15   0     1298.28     1556.94    176.21 o
   9  15   0     2278.86     2199.95     97.98 o
  10  15   0        2.64       67.81     42.95 o
  11  15   0      628.95      522.21    101.33 o
  12  15   0     1160.04     1248.51    124.35 o
  13  15   0      508.83      562.68     88.07 o
  14  15   0      574.45      929.96    181.50 o
  15  15   0      252.07      274.67    107.24 o
  16  15   0      843.95      583.26    104.30 o
  17  15   0       23.37        4.57    116.04 o
  18  15   0       44.49       11.90    119.02 o
  19  15   0      900.75      993.78    208.28 o
   0  16   0     2688.07     2627.19    147.96 o
   1  16   0        1.58       37.38     28.38 o
   2  16   0      115.49       64.93     33.87 o
   3  16   0     1104.52     1099.39     92.70 o
   4  16   0     1237.63     1252.36    107.78 o
   5  16   0        8.63       20.88     29.44 o
   6  16   0     3367.58     3231.38    134.84 o
   7  16   0      870.99      872.29     67.05 o
   8  16   0        0.84       35.21     38.03 o
   9  16   0     1040.67     1310.83     98.57 o
  10  16   0        4.61      -58.32     51.47 o
  11  16   0      526.64      841.70    172.57 o
  12  16   0      345.88      384.37     85.69 o
  13  16   0     1037.56      924.16    116.92 o
  14  16   0        6.12       67.81     90.39 o
  15  16   0      176.46       89.26    142.82 o
  16  16   0      288.70      -41.66    119.02 o
  17  16   0      467.98      464.16    154.72 o
  18  16   0       24.50      -65.46    130.92 o
   1  17   0      793.22      757.97     51.68 o
   2  17   0     1771.41     1943.82    164.03 o
   3  17   0      116.80      117.93     34.11 o
   4  17   0      277.97      315.85     39.10 o
   5  17   0      334.27      325.62     41.69 o
   6  17   0     4816.29     5405.99    188.57 o
   7  17   0     1703.89     1881.91     96.83 o
   8  17   0     7750.92     8839.12    365.90 o
   9  17   0       23.32       43.05     70.60 o
  10  17   0      340.36      299.28     82.55 o
  11  17   0      315.27      433.46    142.82 o
  12  17   0      858.89      987.34    157.69 o
  13  17   0      641.35      743.84    142.82 o
  14  17   0     1849.57     2094.67    255.88 o
  15  17   0      516.65      678.39    208.28 o
  16  17   0      133.57        0.00    107.11 o
  17  17   0      385.83      357.05    142.82 o
   0  18   0       49.62       79.03     66.93 o
   1  18   0      185.71      188.36     36.95 o
   2  18   0      731.67      849.93     71.69 o
   3  18   0      406.08      616.72     62.46 o
   4  18   0      342.31      590.63    100.06 o
   5  18   0      124.66      126.84     54.11 o
   6  18   0     1767.19     1754.56    123.68 o
   7  18   0     1243.75     1280.84     84.60 o
   8  18   0       60.92      160.19     62.70 o
   9  18   0      145.06      172.57    113.06 o
  10  18   0      732.11      476.06    119.02 o
  11  18   0      643.68      464.16    148.77 o
  12  18   0      949.52     1273.46    184.47 o
  13  18   0       67.34      101.16    101.16 o
  14  18   0      380.04      339.19    148.77 o
  15  18   0       18.55      -77.36    154.72 o
   1  19   0      653.64      523.03     90.39 o
   2  19   0     3990.55     4249.53    258.76 o
   3  19   0      133.88      204.83     68.63 o
   4  19   0     7866.61     8217.99    367.73 o
   5  19   0     1407.24     1137.49    211.25 o
   6  19   0      558.81      711.96     99.97 o
   7  19   0     1465.15     1451.38    276.71 o
   8  19   0      374.14      342.48    255.88 o
   9  19   0      514.73      428.45    113.06 o
  10  19   0      605.46      601.03    148.77 o
  11  19   0       15.62       17.85     77.36 o
  12  19   0      207.34       65.46    107.11 o
  13  19   0     1159.67     1416.28    220.18 o
  14  19   0        2.01        5.95    154.72 o
   0  20   0     3884.34     5700.82    392.75 o
   1  20   0     1443.95     1656.52    309.44 o
   2  20   0     1861.98     2031.33    123.41 o
   3  20   0      158.08      242.79     79.22 o
   4  20   0      195.61      171.87     68.25 o
   5  20   0      753.24      611.05    105.57 o
   6  20   0      991.86      949.34    118.54 o
   7  20   0     1701.80     1633.63    142.82 o
   8  20   0       98.26       41.66     77.36 o
   9  20   0       56.83        0.00     83.31 o
  10  20   0        0.88      101.16    130.92 o
  11  20   0        2.91      107.11    101.16 o
  12  20   0      200.11      136.87    160.67 o
   1  21   0      553.91      657.11     93.11 o
   2  21   0      846.09      795.65     99.44 o
   3  21   0      715.72      680.98     86.49 o
   4  21   0       22.59      108.33     86.29 o
   5  21   0     2548.49     2728.46    258.86 o
   6  21   0       86.86      132.54     68.57 o
   7  21   0       14.60      101.16    119.02 o
   8  21   0       35.02       11.90    101.16 o
   9  21   0       95.52      -83.31    124.97 o
  10  21   0      159.27        0.00    107.11 o
   0  22   0      313.33      345.14    101.16 o
   1  22   0      247.58      210.37     69.64 o
   2  22   0      161.22      116.04     70.10 o
   3  22   0       44.03       97.20     65.22 o
   4  22   0        3.44       41.88    395.73 o
   5  22   0      729.27      404.65    113.06 o
   6  22   0       61.12      166.62    119.02 o
   7  22   0      137.69      363.00    142.82 o
   8  22   0      631.59      714.09    136.87 o
   1  23   0      201.33      270.26    101.16 o
   2  23   0       15.64       -5.00     61.93 o
   3  23   0       77.12      127.54     92.29 o
   4  23   0      411.33      285.64    148.77 o
   2   0   1    38320.03    37436.18   1321.07 o
   4   0   1    18836.81    19716.96    408.82 o
   6   0   1     5111.79     5890.32    213.41 o
   8   0   1      160.46      148.24     41.45 o
  10   0   1     3593.71     3385.44    184.47 o
  12   0   1     4698.80     4506.90    186.03 o
  14   0   1     1475.77     1425.84     95.27 o
  16   0   1      608.17      660.53    119.02 o
  18   0   1     4102.78     4379.75    327.29 o
  20   0   1      310.92      303.49    136.87 o
  22   0   1      543.84      827.15    214.23 o
  24   0   1     2473.86     2701.64    380.85 o
   2   1   1      570.75      581.97     29.28 o
   3   1   1    11624.57    11722.77    232.10 o
   4   1   1     6124.46     6451.24    122.87 o
   5   1   1    13892.80    14469.94    266.37 o
   6   1   1     1829.20     1803.66     51.20 o
   7   1   1     5481.40     5247.03    113.31 o
   8   1   1     3154.75     3385.14    118.50 o
   9   1   1     3163.58     3170.39     78.63 o
  10   1   1    10530.54     9829.81    202.38 o
  11   1   1    11082.42    11367.93    230.77 o
  12   1   1     3304.45     3600.03     98.95 o
  13   1   1      451.52      415.34     44.96 o
  14   1   1     3359.71     3280.69    154.31 o
  15   1   1     3091.57     2903.12    219.27 o
  16   1   1     4398.84     4287.81    374.90 o
  17   1   1     1039.28      913.49    270.76 o
  18   1   1      143.98      177.12    124.97 o
  19   1   1      799.74      837.54    132.50 o
  20   1   1     1210.63     1255.67    157.69 o
  21   1   1     1927.94     2312.48    490.94 o
  22   1   1      381.06      345.23    149.33 o
  23   1   1     1033.66     1103.20    389.77 o
  24   1   1      413.56      468.17    229.10 o
   1   2   1     4710.65     4590.57    109.51 o
   2   2   1     3038.31     3011.69     80.28 o
   3   2   1    10715.62    10963.99    230.02 o
   4   2   1    21346.28    22474.44    372.89 o
   5   2   1     1479.61     1642.23     44.77 o
   6   2   1     5584.12     5522.02    115.75 o
   7   2   1     3931.99     4105.66    150.00 o
   8   2   1     7275.64     7694.21    154.43 o
   9   2   1       56.62       72.46     31.64 o
  10   2   1      630.42      584.33     39.01 o
  11   2   1      491.54      678.13     43.59 o
  12   2   1     4297.33     4173.34    191.65 o
  13   2   1     4068.54     3859.76    159.85 o
  14   2   1     6144.62     6110.34    175.79 o
  15   2   1     1182.98     1191.00     85.03 o
  16   2   1      629.48      524.36    294.56 o
  17   2   1     3003.01     3798.87    413.58 o
  18   2   1     1837.48     1964.21    147.21 o
  19   2   1      411.18      641.16    142.82 o
  20   2   1      268.42      113.06     79.95 o
  21   2   1      311.39      471.82    113.06 o
  22   2   1      114.88      -19.40     96.51 o
  23   2   1     1022.60      813.95    181.50 o
  24   2   1      551.21      597.22    255.88 o
   0   3   1     1387.89     1533.22     52.79 o
   1   3   1     2159.01     2144.06     55.72 o
   2   3   1    14174.14    13691.64    215.86 o
   3   3   1    32249.60    30588.78    449.42 o
   4   3   1      937.39      919.47     33.19 o
   5   3   1      991.37      981.12     40.39 o
   6   3   1    14445.86    13846.87    254.34 o
   7   3   1     2743.38     3000.13     89.76 o
   8   3   1     3073.91     2981.58     81.25 o
   9   3   1     8079.07     8070.06    164.27 o
  10   3   1     4803.43     4926.63    123.32 o
  11   3   1    12953.82    12902.08    262.13 o
  12   3   1     1938.07     2116.67     85.71 o
  13   3   1     3239.13     3004.97    100.49 o
  14   3   1       74.57       17.73     34.54 o
  15   3   1     2393.88     2029.25    100.80 o
  16   3   1     1096.61      806.07     99.97 o
  17   3   1     4038.35     3939.84    244.05 o
  18   3   1       56.80      193.40     71.53 o
  19   3   1     1137.60     1090.96    138.67 o
  20   3   1      184.73      232.44    101.22 o
  21   3   1       91.18      139.22     90.39 o
  22   3   1      112.53      166.62    115.50 o
  23   3   1      214.23      249.39    114.29 o
  24   3   1      153.24      356.91    188.79 o
   1   4   1    27783.16    28366.16    501.54 o
   2   4   1    13882.14    14163.89    202.31 o
   3   4   1    18720.26    19404.13    303.81 o
   4   4   1     3190.09     3112.89     60.40 o
   5   4   1     3210.06     3174.03     67.94 o
   6   4   1     4968.26     4855.88    105.33 o
   7   4   1     5832.69     6215.31    131.75 o
   8   4   1     1291.42     1261.92     53.67 o
   9   4   1     5077.04     5111.39    128.57 o
  10   4   1     3793.87     3833.95    104.06 o
  11   4   1     1016.06      964.35     48.67 o
  12   4   1    10566.70    10641.65    239.07 o
  13   4   1     4988.87     4966.57    140.07 o
  14   4   1     7556.09     7601.87    224.18 o
  15   4   1     1151.47     1033.42     77.27 o
  16   4   1     3965.98     3939.06    208.00 o
  17   4   1      516.10      647.49     96.51 o
  18   4   1      193.75      111.31     85.61 o
  19   4   1     1521.62     1660.68    148.70 o
  20   4   1      252.68      230.29    126.02 o
  21   4   1      179.04      152.14    110.03 o
  22   4   1      279.03      176.54    121.06 o
  23   4   1      745.32      891.40    170.07 o
  24   4   1      131.51      334.32    143.07 o
   0   5   1    11875.01    13273.79    363.08 o
   1   5   1     3481.70     3923.57     91.88 o
   2   5   1     4084.52     3985.16    109.21 o
   3   5   1      987.69      949.35     29.66 o
   4   5   1      393.02      442.96     34.60 o
   5   5   1     7151.46     7128.28    122.60 o
   6   5   1     1620.99     1625.79     43.55 o
   7   5   1       85.08       55.11     18.19 o
   8   5   1     1532.49     1578.01     52.13 o
   9   5   1     2766.86     2710.49     94.92 o
  10   5   1     4454.27     4469.87    113.82 o
  11   5   1      586.06      585.86     45.67 o
  12   5   1     6508.29     6206.78    214.21 o
  13   5   1     3011.02     3003.79    133.16 o
  14   5   1      217.60      193.50     69.57 o
  15   5   1      143.33       71.84     45.65 o
  16   5   1     1569.88     1655.57    124.08 o
  17   5   1      677.97      699.83    154.72 o
  18   5   1     1446.59     1423.45    138.09 o
  19   5   1     2839.07     2880.29    312.41 o
  20   5   1      226.71      218.91    151.74 o
  21   5   1     3443.55     3807.42    267.29 o
  22   5   1      122.41      139.84    193.40 o
  23   5   1      660.00      920.02    175.84 o
  24   5   1       21.94       59.51    138.64 o
   1   6   1     1057.08     1238.97     43.37 o
   2   6   1    19030.78    17634.29    323.34 o
   3   6   1     7570.57     7624.80    192.51 o
   4   6   1     7198.98     6975.32    128.49 o
   5   6   1     5757.60     6101.42    118.63 o
   6   6   1     4002.45     3947.65    102.12 o
   7   6   1     1988.49     2247.68     62.29 o
   8   6   1     1161.76      972.93     58.99 o
   9   6   1     1766.90     1866.21     57.66 o
  10   6   1      881.39      837.81     68.05 o
  11   6   1     2035.27     1937.89    167.61 o
  12   6   1     4414.25     4183.26    123.19 o
  13   6   1     2991.93     3093.45    108.99 o
  14   6   1     2853.54     2945.67    122.43 o
  15   6   1     2845.93     2682.09    129.70 o
  16   6   1     1144.31     1137.50    142.82 o
  17   6   1     1137.40     1146.72    196.37 o
  18   6   1       62.03       53.42     84.67 o
  19   6   1      710.64     1159.03    127.94 o
  20   6   1      139.00      240.33     92.29 o
  21   6   1      110.13      137.12    136.87 o
  22   6   1      197.14       78.48    157.69 o
  23   6   1       35.79      -77.05    118.54 o
   0   7   1    28133.95    27407.39    723.41 o
   1   7   1    31065.63    31941.42    587.59 o
   2   7   1     3235.74     3202.71    144.77 o
   3   7   1     6518.49     6422.04    172.09 o
   4   7   1     4552.16     4862.36     89.76 o
   5   7   1     2120.81     1959.44     67.42 o
   6   7   1     9438.12     9043.09    183.44 o
   7   7   1     2177.54     2304.60     72.77 o
   8   7   1      927.68      918.28     37.75 o
   9   7   1     1879.63     1962.21     75.40 o
  10   7   1     1231.84     1277.53     65.65 o
  11   7   1      390.77      431.12     53.18 o
  12   7   1     2433.62     2551.95     83.14 o
  13   7   1     2202.09     2362.51    103.54 o
  14   7   1       44.21       27.12     42.65 o
  15   7   1      622.22      467.36     84.78 o
  16   7   1      715.28      683.09    107.24 o
  17   7   1      176.10      371.01    102.51 o
  18   7   1      398.93      534.60    327.29 o
  19   7   1     1290.69     1585.76    166.90 o
  20   7   1      174.59      280.72    107.24 o
  21   7   1      375.34      750.05    291.59 o
  22   7   1     1656.09     1472.83    194.01 o
  23   7   1      145.48      156.34    276.71 o
   1   8   1    11733.35    12262.71    253.90 o
   2   8   1      954.73     1250.61     52.87 o
   3   8   1    60312.16    62279.00    892.71 o
   4   8   1      519.33      573.69     31.49 o
   5   8   1     2895.63     2695.73     98.90 o
   6   8   1     4882.63     4564.05    252.38 o
   7   8   1     1956.56     1976.89    111.40 o
   8   8   1     1909.04     2005.64     66.21 o
   9   8   1     4184.19     3880.88    124.64 o
  10   8   1     1922.14     1890.54    128.63 o
  11   8   1     1598.25     1472.20     62.54 o
  12   8   1      326.96      302.66     60.89 o
  13   8   1     2334.64     2350.75     87.31 o
  14   8   1     2377.13     2309.96    118.53 o
  15   8   1      143.63       27.91     45.32 o
  16   8   1      786.41      844.90    102.36 o
  17   8   1      864.69      831.99     88.14 o
  18   8   1      823.54      757.11     87.11 o
  19   8   1     1578.66     1849.53    166.90 o
  20   8   1      189.92      222.38    102.58 o
  21   8   1       84.86      373.55    111.45 o
  22   8   1       95.45      149.42    151.74 o
  23   8   1      196.51       75.46    137.60 o
   0   9   1    19823.06    20991.09   1451.98 o
   1   9   1     9870.56    10117.26    221.92 o
   2   9   1     3289.45     3651.19    131.85 o
   3   9   1     1674.74     1836.47     56.67 o
   4   9   1     2285.69     2309.70     87.82 o
   5   9   1     9833.69    10408.52    191.48 o
   6   9   1     1093.34     1131.67     46.45 o
   7   9   1     4506.16     4246.14    128.27 o
   8   9   1     1035.36     1125.44     79.22 o
   9   9   1     1765.81     1790.57    134.43 o
  10   9   1     2882.65     2988.38     97.18 o
  11   9   1    10693.19    10934.78    351.73 o
  12   9   1      365.05      372.61     43.81 o
  13   9   1     1914.51     1864.75     82.34 o
  14   9   1      843.08      814.44     64.94 o
  15   9   1      391.83      272.90     69.71 o
  16   9   1      908.97      802.39    111.98 o
  17   9   1     1639.66     1735.65    121.63 o
  18   9   1      757.05      701.18    119.87 o
  19   9   1      213.91      120.72    133.89 o
  20   9   1      264.48      453.54    169.60 o
  21   9   1       83.47       -0.46    105.57 o
  22   9   1      993.06     1305.77    201.84 o
   1  10   1     3690.74     4007.96    146.02 o
   2  10   1     2498.05     2548.28     97.46 o
   3  10   1     1526.23     1630.60     55.89 o
   4  10   1     3899.11     3684.42    117.98 o
   5  10   1     5476.59     5476.93    164.89 o
   6  10   1      293.36      312.10     34.60 o
   7  10   1    14347.93    14149.91    308.71 o
   8  10   1     6816.46     7300.66    174.06 o
   9  10   1     4032.21     4138.12    175.19 o
  10  10   1     1200.25     1167.18     85.01 o
  11  10   1     1011.84     1109.35     72.45 o
  12  10   1      585.71      504.32     54.74 o
  13  10   1     2326.31     2300.72    138.87 o
  14  10   1     1465.24     1405.94     89.73 o
  15  10   1     2770.63     2710.91    180.31 o
  16  10   1      155.23      178.18     95.30 o
  17  10   1      533.69      470.77    105.57 o
  18  10   1      757.69      728.41    120.08 o
  19  10   1      262.75      419.53    105.20 o
  20  10   1      318.34      240.96    124.97 o
  21  10   1      343.07      167.99    126.16 o
  22  10   1       47.13       52.07    142.82 o
   0  11   1     4830.51     5571.60    188.79 o
   1  11   1     5918.79     5757.95    151.17 o
   2  11   1     1571.64     1551.96     56.15 o
   3  11   1      183.81      258.64     26.99 o
   4  11   1     3027.58     3213.72     82.35 o
   5  11   1     1566.20     1607.93     55.79 o
   6  11   1     5664.94     5824.31    191.39 o
   7  11   1     4856.05     4734.64    196.16 o
   8  11   1     3007.15     2935.91     96.79 o
   9  11   1      181.10      125.24     47.04 o
  10  11   1     5360.09     5633.24    165.36 o
  11  11   1       66.61       40.17     57.12 o
  12  11   1     1139.83     1098.94     76.93 o
  13  11   1      208.27      158.91     68.71 o
  14  11   1       44.81       49.87     52.91 o
  15  11   1      825.84      792.98    110.97 o
  16  11   1     2071.49     2439.63    185.00 o
  17  11   1      355.21      297.66    104.19 o
  18  11   1     1010.11      707.75    123.65 o
  19  11   1      109.94       99.09     96.51 o
  20  11   1      156.08      144.25    104.94 o
  21  11   1      175.58       77.14    112.68 o
   1  12   1      706.75      580.53     43.45 o
   2  12   1     4537.16     4804.67    144.85 o
   3  12   1     2322.45     2273.12     79.85 o
   4  12   1     4732.15     5019.26    149.03 o
   5  12   1     4800.29     5148.85    141.12 o
   6  12   1      485.88      444.49     40.09 o
   7  12   1     2502.07     2620.09     81.17 o
   8  12   1     2474.10     2516.25    150.31 o
   9  12   1     3547.78     3456.74    134.55 o
  10  12   1     4405.59     4663.37    322.09 o
  11  12   1      160.83      142.86     59.27 o
  12  12   1      674.27      657.92     73.01 o
  13  12   1     2257.52     2368.93    119.15 o
  14  12   1      546.07      448.63     83.31 o
  15  12   1     1399.63     1765.44    261.83 o
  16  12   1      353.66      296.24    101.16 o
  17  12   1     1130.30     1116.04    147.15 o
  18  12   1     1276.33     1305.71    158.71 o
  19  12   1      274.71      179.68    273.73 o
  20  12   1      130.26      115.83    117.59 o
  21  12   1       77.66       23.80    202.33 o
   0  13   1     4643.88     4943.58    210.97 o
   1  13   1      486.68      423.19     39.90 o
   2  13   1     3695.26     3756.25    109.90 o
   3  13   1     1077.19      955.35     54.15 o
   4  13   1      992.59     1007.17     60.54 o
   5  13   1     1669.32     1728.14     89.51 o
   6  13   1     1381.14     1362.48     59.66 o
   7  13   1      417.25      488.85     43.04 o
   8  13   1     4129.75     4174.83    149.04 o
   9  13   1      704.32      688.48     96.20 o
  10  13   1     2383.28     2486.80    107.41 o
  11  13   1      827.32      925.99    142.58 o
  12  13   1       36.35      149.98     49.62 o
  13  13   1       81.84      160.68     51.52 o
  14  13   1      199.65      199.35     76.54 o
  15  13   1      792.58      909.54    117.59 o
  16  13   1      299.85      314.69    184.47 o
  17  13   1      142.22      187.52     90.39 o
  18  13   1      157.35       20.17     85.57 o
  19  13   1        8.16      131.41     99.94 o
  20  13   1      304.68      357.05    178.52 o
   1  14   1     4683.07     4772.81    175.22 o
   2  14   1     1513.03     1622.09     66.83 o
   3  14   1     2092.49     2209.93    100.68 o
   4  14   1     2682.43     2591.44     83.55 o
   5  14   1     3560.98     3996.07    109.74 o
   6  14   1      474.97      497.69     51.33 o
   7  14   1      872.85      981.44     60.26 o
   8  14   1      317.37      386.59     47.69 o
   9  14   1      308.66      290.29     53.08 o
  10  14   1      384.11      382.18     59.27 o
  11  14   1      519.15      461.21     61.37 o
  12  14   1       82.70       57.20     47.71 o
  13  14   1      212.40      190.42     71.16 o
  14  14   1      157.29      130.77     80.19 o
  15  14   1      283.43      398.70    108.44 o
  16  14   1      207.41      124.22    187.45 o
  17  14   1     2886.71     2636.44    407.63 o
  18  14   1       21.47      119.02    113.06 o
  19  14   1      462.35      577.22    160.67 o
   0  15   1      130.71       88.98     40.54 o
   1  15   1      600.42      585.76     49.65 o
   2  15   1      925.90     1059.90     59.57 o
   3  15   1      489.66      542.31     41.07 o
   4  15   1      453.55      447.95     39.92 o
   5  15   1     1007.84      898.36     58.52 o
   6  15   1       25.75       53.97     43.97 o
   7  15   1      749.11      633.69     45.72 o
   8  15   1     4351.50     4355.10    146.49 o
   9  15   1      642.02      752.66     74.10 o
  10  15   1     3003.22     2574.79    130.42 o
  11  15   1      442.97      358.64     64.18 o
  12  15   1      473.95      512.70     88.36 o
  13  15   1      128.97      165.61     85.57 o
  14  15   1      329.32      339.64    119.02 o
  15  15   1     1087.09      868.78    163.65 o
  16  15   1       81.03      101.16    154.72 o
  17  15   1      359.67      363.00    172.57 o
  18  15   1      683.42      571.27    160.67 o
   1  16   1      258.16      270.46     40.67 o
   2  16   1      472.65      526.25     44.80 o
   3  16   1     2008.67     2092.20     83.39 o
   4  16   1      808.98      708.88     50.06 o
   5  16   1     3433.87     3444.24    120.20 o
   6  16   1     1163.06     1322.59     62.42 o
   7  16   1     2312.18     2497.09    121.97 o
   8  16   1      505.63      478.11     52.57 o
   9  16   1     1097.72     1342.85    105.06 o
  10  16   1     1124.65     1127.38    105.76 o
  11  16   1      172.25      127.67     68.57 o
  12  16   1      397.93      585.95     98.82 o
  13  16   1     2171.89     2963.47    285.64 o
  14  16   1       31.61      -41.66    101.16 o
  15  16   1     1518.20     1124.69    208.28 o
  16  16   1      167.37       29.75    172.57 o
  17  16   1      192.44      351.09    184.47 o
   0  17   1      634.45      528.32     63.38 o
   1  17   1      382.61      332.64     42.13 o
   2  17   1      221.44      303.70     40.74 o
   3  17   1       54.59       62.81     35.61 o
   4  17   1     3137.42     3313.95    153.91 o
   5  17   1      405.46      320.09     45.68 o
   6  17   1      434.25      411.16     62.98 o
   7  17   1      487.80      509.91     59.13 o
   8  17   1     1331.68     1381.57    306.00 o
   9  17   1      421.31      254.10    130.92 o
  10  17   1     2821.31     3600.21    315.39 o
  11  17   1      874.51      583.17    130.92 o
  12  17   1     1577.70     2023.26    226.13 o
  13  17   1        8.85      172.57    148.77 o
  14  17   1      302.05      267.78    130.92 o
  15  17   1      106.71       95.21    124.97 o
  16  17   1     1069.31     1368.67    238.03 o
   1  18   1      373.32      342.23     56.76 o
   2  18   1      455.06      399.09     60.12 o
   3  18   1     1413.21     1415.48     88.41 o
   4  18   1      979.75      936.57     71.87 o
   5  18   1     1403.90     1244.88     91.93 o
   6  18   1      868.95      801.67    109.92 o
   7  18   1      636.29      544.18     92.29 o
   8  18   1     3326.52     3269.29    220.88 o
   9  18   1      273.45      160.67     89.26 o
  10  18   1      109.16      148.77    130.92 o
  11  18   1       67.02      148.77    107.11 o
  12  18   1     1498.71     1928.04    261.83 o
  13  18   1       57.17      -83.31    101.16 o
  14  18   1     1520.65     1910.19    261.83 o
  15  18   1      195.08      357.05    142.82 o
   0  19   1     1780.02     1892.34    202.33 o
   1  19   1      288.16      125.56     62.48 o
   2  19   1      191.24      149.05    110.09 o
   3  19   1      854.18      838.31    123.65 o
   4  19   1      109.56      128.67    110.09 o
   5  19   1      237.94      339.80    297.54 o
   6  19   1     2013.78     1986.75    157.10 o
   7  19   1      117.35      201.99    116.04 o
   8  19   1      131.33      128.26     98.28 o
   9  19   1       13.45       77.36    107.11 o
  10  19   1      345.25      267.78    124.97 o
  11  19   1     1056.37      904.51    166.62 o
  12  19   1       56.93       89.26    148.77 o
  13  19   1      436.63      333.24    136.87 o
  14  19   1       71.30      309.44    130.92 o
   1  20   1      332.91      451.02     96.49 o
   2  20   1      131.95       71.98     88.06 o
   3  20   1     3214.97     3891.13    431.43 o
   4  20   1     1423.31     1481.10    127.87 o
   5  20   1      475.65      491.88    199.35 o
   6  20   1      779.67      485.30    345.14 o
   7  20   1      704.86      701.64    136.87 o
   8  20   1      117.09      154.72     82.67 o
   9  20   1      683.42      850.96    160.67 o
  10  20   1      247.91      249.93    119.02 o
  11  20   1       11.54     -148.77    142.82 o
  12  20   1       44.02      214.23    124.97 o
   0  21   1     1920.10     2154.17    232.08 o
   1  21   1      635.37      844.82    152.93 o
   2  21   1      212.29      124.40     77.28 o
   3  21   1      732.61     1025.70    117.79 o
   4  21   1       60.87       48.02     75.03 o
   5  21   1      762.07     1036.08    119.86 o
   6  21   1      936.51     1070.77    142.32 o
   7  21   1      196.09      221.15     97.97 o
   8  21   1      291.30      285.64    148.77 o
   9  21   1      521.21      684.34    160.67 o
  10  21   1       37.81      333.24    166.62 o
   1  22   1       21.65       32.80     83.44 o
   2  22   1      442.40      374.16    158.67 o
   3  22   1       81.74       72.44     67.77 o
   4  22   1      314.54      344.06    110.09 o
   5  22   1      137.72      183.61    100.72 o
   6  22   1     1251.50     1160.40    178.52 o
   7  22   1      603.13      511.76    172.57 o
   8  22   1      462.62      368.95    119.02 o
   0  23   1      699.25      672.43    229.10 o
   1  23   1      651.55      924.47    118.61 o
   2  23   1       12.22      -35.20     86.20 o
   3  23   1      284.49      259.19    130.92 o
   4  23   1      183.62       17.85    148.77 o
   0   0   2    54397.63    54839.62   1298.11 o
   2   0   2     2018.56     2233.06     64.07 o
   4   0   2     1352.73     1522.53     55.90 o
   6   0   2     4452.14     4290.78    123.99 o
   8   0   2     3895.24     3655.06    112.96 o
  10   0   2    11008.49    10948.03    292.68 o
  12   0   2     1041.52      987.66     68.54 o
  14   0   2      300.04       78.63     50.68 o
  16   0   2     1662.91     1707.87    196.37 o
  18   0   2     1259.05     1225.86    166.62 o
  20   0   2     2514.55     2392.20    273.73 o
  22   0   2     1451.42     1243.71    255.88 o
  24   0   2       89.99      315.39    202.33 o
   1   1   2     2435.70     2546.80     49.50 o
   2   1   2    35584.32    36766.89    484.71 o
   3   1   2    19635.09    19584.76    295.81 o
   4   1   2    14809.54    15105.91    238.76 o
   5   1   2     3279.99     3644.49    103.79 o
   6   1   2      588.56      547.43     31.04 o
   7   1   2    18068.45    18508.26    298.24 o
   8   1   2    12263.08    12135.08    269.23 o
   9   1   2     4818.24     4675.31    114.43 o
  10   1   2     5101.16     5060.72    111.64 o
  11   1   2      169.55      233.04     32.97 o
  12   1   2     1667.23     1594.57     70.97 o
  13   1   2     2544.79     2418.05    131.72 o
  14   1   2     3224.55     2817.06     95.45 o
  15   1   2     4068.81     4432.07    321.34 o
  16   1   2      603.51      734.25    101.16 o
  17   1   2       62.60       62.28     92.24 o
  18   1   2     1478.91     1336.94    232.08 o
  19   1   2      461.07      373.75    119.87 o
  20   1   2      482.53      508.25    238.03 o
  21   1   2     1060.99     1412.56    138.67 o
  22   1   2      438.12      503.97    121.81 o
  23   1   2      501.21      177.10    166.62 o
  24   1   2      224.21      172.57    142.82 o
   0   2   2    24516.77    25150.59    525.95 o
   1   2   2     6949.74     7383.91    131.59 o
   2   2   2     2898.65     3074.15     55.81 o
   3   2   2    31909.05    33726.50    449.80 o
   4   2   2     4086.25     3991.27    101.13 o
   5   2   2    18953.82    19503.21    308.79 o
   6   2   2    10921.45    10914.67    183.86 o
   7   2   2    13056.25    12876.78    220.51 o
   8   2   2    10501.63    10206.23    313.14 o
   9   2   2     8954.79     9634.53    174.38 o
  10   2   2    10028.13    10325.85    192.05 o
  11   2   2     4219.89     4687.03    121.21 o
  12   2   2     5050.12     5090.13    126.09 o
  13   2   2     3155.38     3382.10    171.96 o
  14   2   2      283.07      190.35     43.69 o
  15   2   2      539.53      397.18     69.33 o
  16   2   2      382.64      385.49     78.63 o
  17   2   2     1405.35     1525.40    175.55 o
  18   2   2     2187.11     2405.74    300.51 o
  19   2   2      200.21       55.89     90.10 o
  20   2   2      582.90      564.99    126.02 o
  21   2   2      407.09      497.27    115.66 o
  22   2   2      211.10      224.70    139.84 o
  23   2   2       80.75       48.09    124.20 o
  24   2   2       33.13      230.13    157.69 o
   1   3   2     5001.70     4907.96    116.00 o
   2   3   2    18479.96    19023.00    269.20 o
   3   3   2    16006.95    15670.98    230.57 o
   4   3   2     5253.62     5250.70     98.79 o
   5   3   2    24842.67    24542.47    376.53 o
   6   3   2     7255.69     7362.96    145.20 o
   7   3   2     9724.36     9717.72    265.39 o
   8   3   2     1697.92     1913.61     59.41 o
   9   3   2     2073.97     1976.57     63.39 o
  10   3   2      168.06      139.01     27.14 o
  11   3   2      570.93      495.10     41.88 o
  12   3   2     4408.54     4245.56    204.44 o
  13   3   2     3034.95     2798.30     91.37 o
  14   3   2      886.00      709.44     64.03 o
  15   3   2     1292.87     1361.65    223.15 o
  16   3   2        8.19      111.08     62.70 o
  17   3   2     1150.82     1150.36    117.59 o
  18   3   2     1404.63     1507.13    140.91 o
  19   3   2     1890.25     2147.97    174.34 o
  20   3   2      669.08      853.37    149.33 o
  21   3   2      680.69      543.01    125.82 o
  22   3   2      506.78      657.74    124.08 o
  23   3   2      305.01      529.22    152.76 o
  24   3   2        5.74      -38.28    126.02 o
   0   4   2     3794.70     4028.66    220.18 o
   1   4   2     4428.88     4191.29     79.99 o
   2   4   2     2551.01     2632.08     56.62 o
   3   4   2     7608.57     7701.12    137.03 o
   4   4   2     3003.24     3118.76     75.21 o
   5   4   2    11158.33    10506.90    191.73 o
   6   4   2     2740.41     2971.62     77.42 o
   7   4   2     1690.73     1736.16     90.30 o
   8   4   2     7386.51     8214.31    178.28 o
   9   4   2     9379.98     8812.13    195.67 o
  10   4   2     4639.60     4453.57    119.82 o
  11   4   2     3912.62     3680.81    161.54 o
  12   4   2     3334.73     3757.09    129.94 o
  13   4   2     1465.05     1392.00     68.95 o
  14   4   2      294.06      372.47     58.57 o
  15   4   2     3240.39     3490.64    261.83 o
  16   4   2      108.44       99.18     72.63 o
  17   4   2     1228.43     1462.76    121.81 o
  18   4   2     1108.22     1225.03    255.88 o
  19   4   2       62.66      106.15     77.76 o
  20   4   2     2560.51     2703.08    410.60 o
  21   4   2      831.73      649.36    135.82 o
  22   4   2      760.19      835.19    154.41 o
  23   4   2      225.66      210.61    166.17 o
  24   4   2        5.93      100.78    163.65 o
   1   5   2     2646.59     2573.48    122.83 o
   2   5   2      991.84     1050.27     56.83 o
   3   5   2    16474.78    17488.20    419.59 o
   4   5   2     4122.31     4102.73     87.98 o
   5   5   2     4634.23     4579.67    188.88 o
   6   5   2     7034.19     6868.51    120.89 o
   7   5   2     6557.47     6855.28    131.07 o
   8   5   2      958.01      975.71     61.31 o
   9   5   2     4178.12     4031.39    132.38 o
  10   5   2     3856.02     4056.90    130.17 o
  11   5   2     2143.86     2205.09     77.42 o
  12   5   2      491.36      326.18     40.56 o
  13   5   2     5698.91     5688.03    168.04 o
  14   5   2      732.59      537.71     71.29 o
  15   5   2     1289.37     1541.70    127.87 o
  16   5   2     1027.92      975.45    148.77 o
  17   5   2     1927.96     2255.34    226.13 o
  18   5   2      736.28      768.80    166.62 o
  19   5   2       93.40       34.08     88.07 o
  20   5   2     1129.54      987.27    142.88 o
  21   5   2       42.53       53.77    111.14 o
  22   5   2      148.85      360.26    178.52 o
  23   5   2      938.65     1071.17    229.10 o
   0   6   2    13373.50    14714.77   1109.82 o
   1   6   2      451.79      510.38     45.52 o
   2   6   2    10161.86     9810.53    180.77 o
   3   6   2     2784.90     3023.33    104.28 o
   4   6   2     9936.07     9773.46    189.93 o
   5   6   2      449.14      489.22     53.86 o
   6   6   2    10389.69    11004.65    262.34 o
   7   6   2     9833.34    10531.42    229.84 o
   8   6   2    10714.32    10553.20    243.95 o
   9   6   2      278.94      236.15     31.77 o
  10   6   2     4317.02     4164.51    154.80 o
  11   6   2     3918.78     3673.88    206.12 o
  12   6   2     2529.97     2630.98    182.17 o
  13   6   2      246.66      187.67     59.27 o
  14   6   2     1358.32     1135.37    123.68 o
  15   6   2      933.44     1006.34    107.24 o
  16   6   2     3036.28     3160.33    300.51 o
  17   6   2       33.66       65.46     67.33 o
  18   6   2      902.52      851.51    115.20 o
  19   6   2       87.78       29.75     79.95 o
  20   6   2     1812.27     1768.31    172.37 o
  21   6   2     1002.12      984.67    147.09 o
  22   6   2     1544.63     1774.93    192.93 o
  23   6   2      538.92      889.90    181.50 o
   1   7   2     4532.04     4457.05    126.11 o
   2   7   2      898.37      882.90     55.60 o
   3   7   2     2988.13     2850.22     82.97 o
   4   7   2     5289.07     5030.98    129.46 o
   5   7   2     8141.48     8008.02    151.69 o
   6   7   2     5939.60     6004.94    134.21 o
   7   7   2     4689.65     5262.48    117.20 o
   8   7   2     3191.57     3408.30     89.75 o
   9   7   2     1762.52     1873.01     58.33 o
  10   7   2     1498.94     1562.53     56.09 o
  11   7   2     3300.05     3317.66     92.05 o
  12   7   2     2828.15     2980.39     85.63 o
  13   7   2     1052.07     1163.90     81.88 o
  14   7   2     6941.64     6759.25    190.50 o
  15   7   2      175.01      121.64     42.27 o
  16   7   2      710.35      803.90    110.97 o
  17   7   2       45.39      150.22     84.35 o
  18   7   2     2587.92     3178.93    211.52 o
  19   7   2      381.97      411.12    154.72 o
  20   7   2      717.14      816.28    142.82 o
  21   7   2      143.11      243.15    121.99 o
  22   7   2      119.63      171.25    126.59 o
  23   7   2      207.89      275.36    150.11 o
   0   8   2     6697.35     7090.33    368.95 o
   1   8   2    14237.49    14818.64    283.52 o
   3   8   2     2140.19     2263.53     87.40 o
   4   8   2      494.68      584.10     31.01 o
   5   8   2     5747.76     5686.62    129.96 o
   6   8   2      998.91     1069.81     49.92 o
   7   8   2     9988.07    10061.83    213.07 o
   8   8   2      837.77      806.08     74.11 o
   9   8   2     4130.02     4052.66    122.26 o
  10   8   2      304.49      260.15     45.39 o
  11   8   2     9362.29     9994.58    201.77 o
  12   8   2     1348.75     1311.94     82.53 o
  13   8   2     1098.35     1117.37     58.29 o
  14   8   2     4844.43     4733.77    143.15 o
  15   8   2     3339.99     3586.18    166.01 o
  16   8   2      664.48      704.88     93.34 o
  17   8   2     2108.98     2331.92    133.88 o
  18   8   2       82.97       64.92     90.02 o
  19   8   2      711.69      729.39    139.84 o
  20   8   2      221.82      367.64    121.53 o
  21   8   2     2058.42     2218.75    282.66 o
  22   8   2      220.59      292.78    125.40 o
   1   9   2     2464.64     2738.87     77.63 o
   2   9   2     1642.08     1702.52     58.24 o
   3   9   2     5212.37     5354.66    214.53 o
   4   9   2     5082.30     5173.39    202.26 o
   5   9   2      761.40      796.75     39.63 o
   6   9   2     4246.39     4102.38    186.29 o
   7   9   2     6852.53     6945.39    228.77 o
   8   9   2     5458.85     5262.52    144.99 o
   9   9   2     5094.80     5518.82    144.85 o
  10   9   2     1397.60     1379.22    113.52 o
  11   9   2      806.56      789.49     69.43 o
  12   9   2      277.45      206.43     65.81 o
  13   9   2     2941.61     2836.15    136.51 o
  14   9   2      992.02      941.53     99.63 o
  15   9   2      786.71      755.44     92.64 o
  16   9   2       43.35       34.62     46.80 o
  17   9   2     1050.06     1236.97    172.57 o
  18   9   2      149.47      135.83     94.33 o
  19   9   2     1933.10     1786.41    195.36 o
  20   9   2      128.36      155.91    108.93 o
  21   9   2      502.69      637.67    130.24 o
  22   9   2      153.18      167.81    125.40 o
   0  10   2     4421.19     5077.30    174.34 o
   2  10   2      527.91      546.08     56.99 o
   3  10   2     4021.08     4130.18    104.23 o
   4  10   2     1145.41     1228.11     68.92 o
   5  10   2     2318.05     2484.78     78.66 o
   6  10   2     4944.17     4869.92    113.83 o
   7  10   2      293.38      230.05     29.72 o
   8  10   2       84.19       66.14     39.21 o
   9  10   2     3234.79     3084.41    101.05 o
  10  10   2     3905.85     4024.48    126.06 o
  11  10   2      862.36      883.20     93.68 o
  12  10   2     1547.17     1468.63     88.09 o
  13  10   2      775.74      635.90     77.30 o
  14  10   2      308.96      174.67     71.16 o
  15  10   2     1069.18     1070.54     96.64 o
  16  10   2      868.13      881.26    119.43 o
  17  10   2      632.49      747.24    136.87 o
  18  10   2       11.85      -29.75     84.16 o
  19  10   2      234.62      122.13     90.02 o
  20  10   2      123.08      122.59    169.60 o
  21  10   2     1289.42     1615.34    182.71 o
  22  10   2      458.46      468.73    180.35 o
   1  11   2     1041.25     1079.29     83.31 o
   3  11   2     3604.38     3632.78    151.69 o
   4  11   2     5485.78     5465.89    152.03 o
   5  11   2     1453.89     1359.74     61.00 o
   6  11   2     5098.14     5421.15    188.64 o
   7  11   2     2568.36     2523.19     78.06 o
   8  11   2     3146.06     2910.42     97.64 o
   9  11   2     3849.82     3971.93    179.40 o
  10  11   2      171.32       81.62     43.01 o
  11  11   2     1610.17     1550.27     90.02 o
  12  11   2     1308.54     1395.16     93.62 o
  13  11   2      748.43      600.30     67.46 o
  14  11   2     4691.57     4946.29    262.36 o
  15  11   2      625.87      557.37     90.39 o
  16  11   2      442.59      322.83     98.64 o
  17  11   2      134.70      133.37    106.74 o
  18  11   2     1604.71     1517.67    223.15 o
  19  11   2      814.28      908.39    282.66 o
  20  11   2      265.46      347.41    126.59 o
  21  11   2      319.86      589.12    190.42 o
   0  12   2     2626.38     3140.90    133.17 o
   2  12   2      481.30      504.52     46.82 o
   3  12   2     1852.43     1857.82     62.05 o
   4  12   2     1125.06     1172.83     79.11 o
   5  12   2     1362.49     1365.72     64.91 o
   6  12   2     2308.97     2100.45     83.01 o
   7  12   2     2139.00     2311.28    123.42 o
   8  12   2      359.66      407.25     63.34 o
   9  12   2     2267.83     2214.44    156.58 o
  10  12   2     1328.98     1367.64     98.78 o
  11  12   2      385.95      341.90     50.11 o
  12  12   2      128.66       86.96     54.25 o
  13  12   2      911.41      805.52    115.09 o
  14  12   2      645.28      612.93     94.61 o
  15  12   2     1350.76     1213.44    132.50 o
  16  12   2      607.24      548.83    151.74 o
  17  12   2      365.99      322.00     94.61 o
  18  12   2     1001.66     1097.01    175.55 o
  19  12   2      580.69      474.42    142.94 o
  20  12   2      202.78      160.67    196.37 o
   1  13   2     2171.83     2285.71     86.21 o
   2  13   2     5890.29     5775.29    145.26 o
   3  13   2     4316.21     4336.11    110.04 o
   4  13   2     3082.97     3169.61     95.68 o
   5  13   2     1184.33     1019.83     61.04 o
   6  13   2     2644.82     2428.92     91.01 o
   7  13   2     1197.69     1362.20     86.93 o
   8  13   2     2103.69     2020.93     98.36 o
   9  13   2     3083.11     3096.45    130.89 o
  10  13   2      504.03      404.58     52.09 o
  11  13   2      276.20      218.76     64.20 o
  12  13   2     3072.15     2914.60    255.96 o
  13  13   2     1633.14     1652.88    125.15 o
  14  13   2      873.65      932.47    121.99 o
  15  13   2      421.29      563.03    130.92 o
  16  13   2     2053.46     1630.79    151.47 o
  17  13   2      195.06      271.70    187.45 o
  18  13   2      762.57      952.12    196.37 o
  19  13   2       92.95      351.09    148.77 o
  20  13   2      693.67      809.30    261.83 o
   0  14   2      395.58      362.47     57.36 o
   1  14   2     2266.80     2399.29     91.81 o
   2  14   2      125.18      135.27     33.71 o
   3  14   2      609.21      610.48     43.02 o
   4  14   2        3.45       70.01     43.47 o
   5  14   2      790.48      695.64     56.24 o
   6  14   2      994.61      955.73     61.04 o
   7  14   2       62.28      115.61     42.00 o
   8  14   2      999.11      968.09     68.84 o
   9  14   2     4097.23     3871.78    163.12 o
  10  14   2      552.23      410.32     57.73 o
  11  14   2     1388.42     1668.86    170.92 o
  12  14   2      103.34      135.73     55.64 o
  13  14   2     1493.17     1728.46    306.46 o
  14  14   2      294.88      240.85     79.62 o
  15  14   2      231.33      123.57     93.56 o
  16  14   2      440.44      487.96    202.33 o
  17  14   2      164.24      101.16    136.87 o
  18  14   2       41.73       41.66    113.06 o
  19  14   2      888.38     1035.43    226.13 o
   1  15   2      465.17      518.14     60.25 o
   2  15   2     2983.47     3335.11    152.14 o
   3  15   2      890.81      866.88     83.67 o
   4  15   2     1342.88     1316.74     89.60 o
   5  15   2      308.81      319.44     43.70 o
   6  15   2     1452.99     1159.48     71.85 o
   7  15   2     1403.24     1354.67     78.73 o
   8  15   2       69.13       69.21     78.61 o
   9  15   2     1581.46     1334.42     90.64 o
  10  15   2      623.64      625.40    100.66 o
  11  15   2      199.14      158.63     80.34 o
  12  15   2       90.39      166.30     77.36 o
  13  15   2      940.89     1120.11    138.67 o
  14  15   2       51.34       23.80    107.11 o
  15  15   2      285.16      267.78    130.92 o
  16  15   2     2246.85     2737.35    291.59 o
  17  15   2      135.72      154.72    136.87 o
  18  15   2      910.02      797.40    196.37 o
   0  16   2     6162.40     6594.60    292.30 o
   1  16   2     4667.64     4927.90    161.79 o
   2  16   2     1644.45     1783.92     71.14 o
   3  16   2     2486.18     2567.06     92.70 o
   4  16   2      214.20      239.19     41.69 o
   5  16   2     4099.38     4543.21    149.44 o
   6  16   2     1586.08     1587.78     95.49 o
   7  16   2     2470.43     2211.25    102.77 o
   8  16   2      381.13      456.69     63.23 o
   9  16   2     1973.31     1931.95    115.47 o
  10  16   2      257.99      117.82     95.21 o
  11  16   2     1715.04     1642.41    214.23 o
  12  16   2      644.67      785.50    154.72 o
  13  16   2      336.72      380.85    154.72 o
  14  16   2      126.16     -101.16    101.16 o
  15  16   2      756.99      779.55    160.67 o
  16  16   2     1502.25     1273.46    261.83 o
   1  17   2      122.67       57.16     30.57 o
   2  17   2      757.80      746.93     54.19 o
   3  17   2      622.53      554.59     44.94 o
   4  17   2     4907.75     4959.37    156.88 o
   5  17   2       29.70      -51.49     45.24 o
   6  17   2      413.35      411.35     58.99 o
   7  17   2      618.35      551.66     92.57 o
   8  17   2     1751.63     1545.19    143.07 o
   9  17   2      441.02      446.31    136.87 o
  10  17   2      375.89      333.24    119.02 o
  11  17   2      148.35      142.82     95.21 o
  12  17   2      764.61      553.42    148.77 o
  13  17   2       92.96      190.42    160.67 o
  14  17   2     1353.58     1112.79    190.42 o
  15  17   2      130.75       29.75    119.02 o
  16  17   2      538.21      618.88    226.13 o
   0  18   2     2165.37     2505.27    255.88 o
   1  18   2      529.42      510.11    199.35 o
   2  18   2     1216.69     1010.02    125.82 o
   3  18   2     1207.80     1167.72    303.49 o
   4  18   2      944.30      993.48    121.53 o
   5  18   2       39.29        2.16     89.26 o
   6  18   2     4015.11     4554.49    265.77 o
   7  18   2     1010.48      886.28    117.59 o
   8  18   2      635.50      589.64     97.22 o
   9  18   2      121.92      202.33    101.16 o
  10  18   2     3416.54     4534.47    374.90 o
  11  18   2      725.20      672.44    160.67 o
  12  18   2      716.27      642.68    148.77 o
  13  18   2       16.36      -59.51    113.06 o
  14  18   2      464.80      547.47    148.77 o
  15  18   2       54.48      184.47    154.72 o
   1  19   2      117.28      134.88    124.97 o
   2  19   2     1903.07     2108.91    276.71 o
   3  19   2     1139.47     1128.64    148.77 o
   4  19   2     2824.95     2780.40    231.24 o
   5  19   2     1131.15     1221.53    132.10 o
   6  19   2      499.74      378.58    142.82 o
   7  19   2       44.03      -22.65     75.39 o
   8  19   2     1218.35     1426.06    140.54 o
   9  19   2      465.97      267.78    119.02 o
  10  19   2      322.27      315.39    172.57 o
  11  19   2       15.39      -53.56    101.16 o
  12  19   2       31.31      130.92    166.62 o
  13  19   2      186.20      220.18    130.92 o
   0  20   2      393.30      307.15    108.44 o
   1  20   2     2923.57     2678.29    263.80 o
   2  20   2      458.83      216.21    151.74 o
   3  20   2       13.50       26.78     79.95 o
   4  20   2      142.35      119.02    142.82 o
   5  20   2     1059.40     1273.21    312.41 o
   6  20   2      207.61       52.16     97.22 o
   7  20   2      203.49      316.45    116.92 o
   8  20   2      199.02      186.11    270.76 o
   9  20   2      448.15      791.45    178.52 o
  10  20   2      148.32      351.09    142.82 o
  11  20   2     1152.53     1487.69    243.98 o
  12  20   2      225.69      624.83    166.62 o
   1  21   2      199.22      317.38    104.26 o
   2  21   2      241.83      180.04    166.62 o
   3  21   2      850.26      921.87    151.74 o
   4  21   2      306.21      540.19    160.67 o
   5  21   2      652.61      748.84    187.45 o
   6  21   2      362.12      523.19    113.38 o
   7  21   2      735.55      684.21    425.48 o
   8  21   2      456.71       95.87    131.30 o
   9  21   2      482.90      392.75    136.87 o
  10  21   2      220.50      136.87    166.62 o
   0  22   2      682.09      995.40    285.64 o
   1  22   2      362.69      241.26     72.12 o
   2  22   2      595.79      711.09    111.24 o
   3  22   2       32.11      -50.96    127.19 o
   4  22   2      310.85      472.09    180.54 o
   5  22   2       77.90       82.73    107.24 o
   6  22   2       17.71      105.49    202.33 o
   7  22   2      253.67      312.41    122.03 o
   1  23   2      174.65      232.12     81.40 o
   2  23   2      759.44      806.64    116.01 o
   2   0   3     4019.91     4150.73    113.38 o
   4   0   3    17348.73    16873.60    373.33 o
   6   0   3    19239.70    20081.67    481.59 o
   8   0   3    59179.58    62316.32   2144.59 o
  10   0   3     4291.19     4773.15    149.84 o
  12   0   3     7482.36     7611.33    322.68 o
  14   0   3    11197.09    10991.04    571.27 o
  16   0   3      185.60      178.52    101.16 o
  18   0   3     2465.37     2529.07    255.88 o
  20   0   3     2225.72     2582.63    309.44 o
  22   0   3      664.48      779.55    178.52 o
  24   0   3       50.05       11.90    172.57 o
   0   1   3     5669.56     5729.44    147.01 o
   1   1   3     6064.56     6086.17    111.33 o
   2   1   3    12928.78    13385.20    189.93 o
   3   1   3     3954.50     4064.57     93.05 o
   4   1   3     4591.57     4405.43     86.82 o
   5   1   3     1861.13     1799.40     49.64 o
   6   1   3    11439.79    11679.35    196.86 o
   7   1   3     5934.32     6003.70    118.04 o
   8   1   3     2016.03     2045.68     65.64 o
   9   1   3     1208.22     1197.91     74.34 o
  10   1   3     3167.48     3376.20    155.68 o
  11   1   3     4406.78     4091.18    107.57 o
  12   1   3      955.29     1028.35     97.41 o
  13   1   3      568.31      506.21     46.19 o
  14   1   3      283.78      320.58    104.14 o
  15   1   3     1033.81     1055.03    101.49 o
  16   1   3     1083.71     1025.14    105.20 o
  17   1   3     2469.47     2410.97    243.98 o
  18   1   3      352.44      238.03     79.95 o
  19   1   3      849.83     1057.67    154.72 o
  20   1   3       44.61      -17.85    107.11 o
  21   1   3     1002.88      854.45    157.75 o
  22   1   3     1351.09     2077.41    214.60 o
  23   1   3      148.78      142.61    121.81 o
  24   1   3       56.76      116.04    264.81 o
   1   2   3      855.65      902.68     40.02 o
   2   2   3     9958.58    10171.11    169.96 o
   3   2   3    18566.74    19077.96    283.15 o
   4   2   3    10021.35    10247.83    185.02 o
   5   2   3     5220.34     5399.66    102.48 o
   6   2   3     8524.24     8973.31    162.34 o
   7   2   3    18224.81    18557.88    306.56 o
   8   2   3     3462.50     3553.40     83.17 o
   9   2   3     9319.44     9713.94    189.68 o
  10   2   3       60.99       46.96     27.94 o
  11   2   3      679.55      678.12     40.50 o
  12   2   3        5.31       27.93     27.94 o
  13   2   3     2482.40     2212.94     90.93 o
  14   2   3     1054.59     1203.32    172.57 o
  15   2   3     1403.83     1420.81    184.47 o
  16   2   3      389.83      327.05    116.04 o
  17   2   3      246.53      136.24    172.57 o
  18   2   3     1493.65     1608.19    145.12 o
  19   2   3     5667.63     6230.31    401.68 o
  20   2   3      240.42      194.75    181.50 o
  21   2   3        5.03     -182.24    154.72 o
  22   2   3       61.62      176.41    114.71 o
  23   2   3      513.63      280.61    145.81 o
  24   2   3      914.95     1429.95    189.21 o
   0   3   3     1364.60     1894.68    107.15 o
   1   3   3     3142.23     3249.01     62.76 o
   2   3   3     3519.09     3491.69    113.78 o
   3   3   3     2546.60     3316.78    102.34 o
   4   3   3     7566.40     8125.88    130.06 o
   5   3   3    34672.76    36092.19    492.55 o
   6   3   3     9749.33    10647.57    186.69 o
   7   3   3    13415.60    13360.60    227.44 o
   8   3   3     1664.48     1952.69     71.09 o
   9   3   3     3426.62     3781.30     91.90 o
  10   3   3       52.82       71.86     25.41 o
  11   3   3      875.57      772.36     42.08 o
  12   3   3      763.37      895.68     78.51 o
  13   3   3     2259.81     2114.94     76.32 o
  14   3   3     2612.53     2719.73    166.17 o
  15   3   3      627.12      704.92    111.45 o
  16   3   3      271.15      222.35    133.89 o
  17   3   3      199.80      290.65     79.62 o
  18   3   3      242.62      222.66     96.85 o
  19   3   3      700.60      542.75    130.92 o
  20   3   3     1547.21     1538.96    166.90 o
  21   3   3     2420.73     2813.09    368.95 o
  22   3   3      112.37       86.71    202.33 o
  23   3   3      758.83      785.50    232.08 o
   1   4   3      947.59      929.49     31.89 o
   2   4   3     4811.36     4775.11     88.85 o
   3   4   3     8016.20     8056.74    129.24 o
   4   4   3    21482.71    22052.82    362.72 o
   5   4   3     6768.47     7061.76    152.76 o
   6   4   3     7549.64     7832.83    164.06 o
   7   4   3     3007.09     2797.20     78.46 o
   8   4   3     1388.64     1389.56     49.72 o
   9   4   3      997.29      942.07     44.52 o
  10   4   3      826.44      858.09     78.91 o
  11   4   3       69.60       79.32     26.25 o
  12   4   3     3632.80     3504.59    138.89 o
  13   4   3     1031.19      956.64     75.17 o
  14   4   3      591.86      708.45    297.54 o
  15   4   3      330.56      286.47     86.29 o
  16   4   3     3019.17     2816.60    189.21 o
  17   4   3      640.26      694.42     98.28 o
  18   4   3      184.04      123.48    163.65 o
  19   4   3      242.19      366.12    169.60 o
  20   4   3      435.43      330.44    107.11 o
  21   4   3      478.56      712.78    118.54 o
  22   4   3      382.56      444.14    135.82 o
  23   4   3      312.10      276.26    202.33 o
   0   5   3     8113.84     7772.28    267.17 o
   1   5   3     3017.29     3185.71    120.64 o
   2   5   3     3071.70     2862.94     60.54 o
   3   5   3      855.10      781.97     54.98 o
   4   5   3     7623.76     7176.76    156.17 o
   5   5   3     3497.04     3821.79     82.34 o
   6   5   3     5808.72     5264.16    104.63 o
   7   5   3     6487.34     7371.60    167.90 o
   8   5   3     2063.59     1840.55     80.02 o
   9   5   3    19037.46    18991.11    393.87 o
  10   5   3     1909.11     1880.34     90.48 o
  11   5   3     5117.99     4961.12    183.80 o
  12   5   3      253.47      230.51     41.90 o
  13   5   3      120.80       28.08     74.73 o
  14   5   3      112.39       98.08     56.69 o
  15   5   3     2897.67     2827.67    170.07 o
  16   5   3      657.42      543.54    154.72 o
  17   5   3      458.01      223.95    119.02 o
  18   5   3      373.56      550.64    113.06 o
  19   5   3      396.20      222.92     81.97 o
  20   5   3      808.64      860.61    125.82 o
  21   5   3      310.63      333.53    389.77 o
  22   5   3      811.85     1106.00    170.07 o
  23   5   3       75.95       11.49    121.81 o
   1   6   3      108.66      118.64     38.50 o
   2   6   3     3474.69     3396.32     76.84 o
   3   6   3     3991.89     4043.71     76.17 o
   4   6   3     1120.78     1279.15     37.13 o
   5   6   3     1839.96     1825.28     59.41 o
   6   6   3     8830.50     9208.11    169.83 o
   7   6   3     2051.74     2036.42     56.13 o
   8   6   3     5241.17     5096.59    144.12 o
   9   6   3       25.40       98.51     26.95 o
  10   6   3     7000.07     6703.43    135.23 o
  11   6   3      930.33      882.55     67.42 o
  12   6   3      877.48      919.85     54.77 o
  13   6   3     1346.49     1219.61    145.94 o
  14   6   3     1098.89     1113.09    124.97 o
  15   6   3     4135.20     4283.22    440.36 o
  16   6   3     4220.79     4605.91    360.02 o
  17   6   3     1217.42     1293.55    386.80 o
  18   6   3      340.46      336.34    101.22 o
  19   6   3      156.65      229.70    116.04 o
  20   6   3      647.38      626.82    117.59 o
  21   6   3       21.91      -10.58     94.61 o
  22   6   3      202.38      347.20    121.81 o
  23   6   3       46.85      -74.85    199.35 o
   0   7   3     1747.59     1540.37     98.82 o
   1   7   3     1891.30     1729.03    118.60 o
   2   7   3       63.58       81.98     40.33 o
   3   7   3     2258.62     2184.83     60.33 o
   5   7   3     6761.13     7051.79    154.37 o
   6   7   3     2207.57     2321.41     69.72 o
   7   7   3     2326.72     2352.58     81.13 o
   8   7   3     2136.94     2331.76    111.19 o
   9   7   3     2722.92     2709.43    111.69 o
  10   7   3     9285.03     9188.38    394.49 o
  11   7   3     3692.09     3949.87     97.93 o
  12   7   3     4714.17     4371.52    189.39 o
  13   7   3     4687.31     4531.10    195.09 o
  14   7   3       29.94        6.14     72.98 o
  15   7   3      241.30      250.32     51.15 o
  16   7   3     1088.64      969.64    130.44 o
  17   7   3      462.39      439.60     92.29 o
  18   7   3     2483.08     3128.61    222.54 o
  19   7   3      936.48      711.76    330.27 o
  20   7   3      333.29      282.91     99.94 o
  21   7   3      121.33       29.25    101.16 o
  22   7   3       12.59      136.43    115.66 o
   1   8   3      347.50      297.91     72.85 o
   2   8   3     7576.52     8004.52    235.73 o
   3   8   3     1500.68     1300.26     58.61 o
   4   8   3    14121.52    14397.96    244.84 o
   5   8   3     3400.35     3430.35     86.47 o
   6   8   3       23.77       59.89     24.34 o
   7   8   3     3770.38     3627.86    114.81 o
   8   8   3     2959.16     3164.81    113.56 o
   9   8   3     4757.84     4713.38    131.89 o
  10   8   3      663.96      559.55     49.03 o
  11   8   3       12.01       41.65     31.29 o
  12   8   3      231.02      183.67     44.90 o
  13   8   3     2394.70     2457.63     96.83 o
  14   8   3      123.46      123.01     30.80 o
  15   8   3     1556.91     1705.88     95.99 o
  16   8   3      305.31      208.09    112.25 o
  17   8   3     2944.86     3252.60    215.21 o
  18   8   3     1005.18      818.63    160.67 o
  19   8   3      757.41      955.43    144.76 o
  20   8   3       44.74       61.36    128.29 o
  21   8   3      601.43      680.55    273.73 o
  22   8   3      395.74      634.14    249.93 o
   0   9   3     2693.16     2665.94    214.23 o
   1   9   3    12609.87    13139.79    548.54 o
   2   9   3      130.90      207.61     21.28 o
   3   9   3      167.18      193.06     28.06 o
   4   9   3     7091.45     7036.54    142.03 o
   5   9   3     7373.23     7500.37    159.46 o
   6   9   3     2359.77     2392.53     71.47 o
   7   9   3     5612.49     5522.87    138.49 o
   8   9   3     1246.10     1353.40     60.36 o
   9   9   3      688.99      853.98     65.16 o
  10   9   3     8492.23     8090.14    311.51 o
  11   9   3     3199.60     2935.63    109.67 o
  12   9   3     1403.52     1342.47     84.04 o
  13   9   3      167.09      128.86     52.79 o
  14   9   3       38.56      109.58     62.48 o
  15   9   3     1014.19     1156.16    116.82 o
  16   9   3      443.88      344.11     95.21 o
  17   9   3      649.04      712.20    132.10 o
  18   9   3     2378.50     2405.92    201.45 o
  19   9   3      275.90      171.46     89.81 o
  20   9   3       87.27       10.16     86.18 o
  21   9   3      688.00      776.30    202.33 o
  22   9   3      226.53      214.23    130.44 o
   1  10   3     3188.35     3067.46    160.56 o
   2  10   3     2100.38     2232.05    118.53 o
   3  10   3    25963.32    26811.93    520.74 o
   4  10   3     7803.53     7871.36    184.70 o
   5  10   3     5268.42     5184.89    148.59 o
   6  10   3      202.53      132.69     30.34 o
   7  10   3     2699.88     2700.35     84.32 o
   8  10   3      460.08      528.60     62.77 o
   9  10   3     4827.50     4499.02    137.83 o
  10  10   3      903.98      823.51     67.47 o
  11  10   3     1407.47     1356.58     85.11 o
  12  10   3      747.24      682.33    105.65 o
  13  10   3      925.56      813.26    238.03 o
  14  10   3     1133.42     1119.37    339.19 o
  15  10   3      119.23       82.68     77.00 o
  16  10   3      330.16      229.10     79.95 o
  17  10   3      225.13      276.25     94.61 o
  18  10   3      650.39      966.63    202.33 o
  19  10   3      325.15      628.96    214.23 o
  20  10   3      165.60      157.03    103.03 o
  21  10   3      434.55      184.47    166.62 o
   0  11   3     6543.74     6724.35    351.09 o
   1  11   3      764.75      824.04     42.05 o
   2  11   3     8773.00     9550.33    219.07 o
   3  11   3       62.04        8.80     25.30 o
   4  11   3     1214.23     1138.00     80.48 o
   5  11   3     1321.50     1333.31     62.39 o
   6  11   3     4762.80     4768.62    130.25 o
   7  11   3      527.24      592.49     58.99 o
   8  11   3     1028.69     1024.27     79.37 o
   9  11   3     1590.56     1560.84     74.41 o
  10  11   3      761.11      904.43     79.75 o
  11  11   3      973.24      868.28     65.47 o
  12  11   3     1345.63     1426.38    163.65 o
  13  11   3      132.27       53.73     65.78 o
  14  11   3      145.90       78.89     72.83 o
  15  11   3     1245.04     1279.44    138.86 o
  16  11   3      607.61      562.62    110.09 o
  17  11   3      164.96       84.04     92.24 o
  18  11   3      147.48      157.69     88.36 o
  19  11   3       81.35      -27.17     96.51 o
  20  11   3      503.57      523.67    220.18 o
  21  11   3      579.36      958.07    243.98 o
   1  12   3      842.60      877.83     54.09 o
   2  12   3     2789.66     2737.50     99.11 o
   3  12   3     1635.59     2023.34     84.49 o
   4  12   3     3303.35     3112.18    132.70 o
   6  12   3      390.27      454.11     43.99 o
   7  12   3      279.52      278.61     43.38 o
   8  12   3     7030.57     7140.66    200.68 o
   9  12   3      777.39      761.82     58.01 o
  10  12   3       85.26       86.50     43.02 o
  11  12   3      231.01      120.85     56.64 o
  12  12   3      647.40      617.23     98.64 o
  13  12   3      194.87       11.90    166.62 o
  14  12   3     1943.87     2473.34    180.94 o
  15  12   3      579.55      600.59    100.72 o
  16  12   3       24.58     -109.24     72.83 o
  17  12   3     1778.90     1931.42    214.23 o
  18  12   3      188.92       95.21    119.02 o
  19  12   3      125.19      202.33    154.72 o
  20  12   3      330.61      267.78    166.62 o
   0  13   3      192.69      195.63     50.58 o
   1  13   3     1178.29     1197.21     97.92 o
   2  13   3     3458.07     3986.40    131.27 o
   3  13   3      639.77      680.65     51.95 o
   4  13   3      223.86      282.08     38.00 o
   5  13   3      468.28      482.75     70.15 o
   6  13   3     1673.19     1764.94    211.01 o
   7  13   3     1655.05     1708.77     85.78 o
   8  13   3       81.41      139.26     77.14 o
   9  13   3      485.22      434.09    105.89 o
  10  13   3     3298.18     2981.67    267.12 o
  11  13   3      418.40      394.44     74.74 o
  12  13   3     2502.61     2762.61    261.83 o
  13  13   3      196.79      428.78     88.36 o
  14  13   3      490.06      533.13    127.94 o
  15  13   3      116.47      324.38    102.51 o
  16  13   3      746.49     1017.58    178.52 o
  17  13   3      597.23      624.83    160.67 o
  18  13   3      425.19       95.21    184.47 o
  19  13   3       16.65      -95.21    136.87 o
   1  14   3     2609.75     2810.18    117.67 o
   2  14   3      682.41      726.15     57.14 o
   3  14   3     3630.41     3875.02    129.15 o
   4  14   3     1045.60     1071.45     67.21 o
   5  14   3     2331.17     2380.04    101.39 o
   6  14   3       64.38        3.21     37.22 o
   7  14   3      729.98      854.46     61.17 o
   8  14   3      425.98      423.17     50.05 o
   9  14   3      901.61      771.24    140.18 o
  10  14   3      351.94      130.90     73.87 o
  11  14   3     1558.50     1516.55    135.54 o
  12  14   3      597.73      635.72    109.16 o
  13  14   3     5792.07     6152.91    338.71 o
  14  14   3       65.35      202.33    119.02 o
  15  14   3     2123.52     2189.88    279.69 o
  16  14   3      107.49      -11.90    124.97 o
  17  14   3      268.65      309.44    136.87 o
  18  14   3       17.53      339.19    220.18 o
  19  14   3     1069.71     1362.72    279.69 o
   0  15   3     5694.70     6229.58    755.75 o
   1  15   3      394.06      374.55     36.09 o
   2  15   3     1841.51     1989.39     81.39 o
   3  15   3      221.53      237.34     39.21 o
   4  15   3      592.88      574.88     52.16 o
   5  15   3      245.25      291.10     48.95 o
   6  15   3      122.94      168.59     41.66 o
   7  15   3     1822.19     1919.07    140.73 o
   8  15   3     1753.68     1799.56    124.61 o
   9  15   3       33.52       77.67     49.59 o
  10  15   3     1739.11     1657.24    241.01 o
  11  15   3     3486.79     3963.20    339.19 o
  12  15   3      514.03      731.94    142.82 o
  13  15   3      233.98      267.78    124.97 o
  14  15   3       36.08       53.56    124.97 o
  15  15   3      238.32      160.67    172.57 o
  16  15   3      209.73      363.00    154.72 o
  17  15   3      690.64      642.68    196.37 o
  18  15   3      620.52      446.31    184.47 o
   1  16   3      614.42      692.03     50.82 o
   2  16   3      208.03      182.28     38.03 o
   3  16   3      772.76      631.96     50.66 o
   4  16   3      906.57      837.75    123.05 o
   5  16   3     1028.70      948.15     66.96 o
   6  16   3       48.36      104.76     47.81 o
   7  16   3      777.87      850.00     70.58 o
   8  16   3      374.78      178.65     91.01 o
   9  16   3      504.90      517.72    136.87 o
  10  16   3      741.09      737.89    166.62 o
  11  16   3      147.10       11.90    101.16 o
  12  16   3      379.42      422.50    178.52 o
  13  16   3      239.71      232.08    130.92 o
  14  16   3      998.20     1213.95    214.23 o
  15  16   3      850.65      928.32    220.18 o
  16  16   3      109.36       59.51    124.97 o
  17  16   3      491.59      803.35    178.52 o
   0  17   3     9098.35     9684.08    472.59 o
   1  17   3     4284.13     3709.17    171.71 o
   2  17   3     3282.05     3122.00    203.80 o
   3  17   3       84.68       39.58     54.10 o
   4  17   3      420.79      400.32     80.34 o
   5  17   3     2799.92     2681.07    180.37 o
   6  17   3     2055.82     2511.93    550.44 o
   7  17   3     1976.14     1707.41    154.16 o
   8  17   3       12.57      115.44    178.52 o
   9  17   3      215.91      190.42    119.02 o
  10  17   3      653.31      446.31    172.57 o
  11  17   3       70.49      113.06    107.11 o
  12  17   3       44.91      -11.90    160.67 o
  13  17   3      265.26      458.21    136.87 o
  14  17   3      533.17      339.19    148.77 o
  15  17   3     1071.00     1255.61    249.93 o
  16  17   3     1194.29     1588.85    243.98 o
   1  18   3      193.01      194.44     88.65 o
   2  18   3     1194.15     1030.18    149.91 o
   3  18   3     2495.12     2679.72    206.79 o
   4  18   3      592.91      816.39    112.68 o
   5  18   3      772.19      878.76    118.58 o
   6  18   3      125.37      226.87    115.80 o
   7  18   3      366.13      653.57    214.23 o
   8  18   3     1072.76     1279.03    145.81 o
   9  18   3       42.23      309.44    142.82 o
  10  18   3      311.68      470.11    142.82 o
  11  18   3      275.10      148.77    136.87 o
  12  18   3      137.89      -95.21    119.02 o
  13  18   3       67.35      124.97    119.02 o
  14  18   3      384.17      529.62    208.28 o
   0  19   3     4149.49     4571.68    293.74 o
   1  19   3     2552.11     2704.70    218.81 o
   2  19   3      279.55      375.88    264.81 o
   3  19   3      464.47      458.69    202.33 o
   4  19   3     1129.78     1002.56    130.24 o
   5  19   3     1267.64      878.56    126.02 o
   6  19   3      329.64      250.45     96.51 o
   7  19   3      796.63     1054.75    161.96 o
   8  19   3      604.72      486.81    127.22 o
   9  19   3      697.56      517.72    190.42 o
  10  19   3     1464.40     1874.49    273.73 o
  11  19   3      285.95      684.34    190.42 o
  12  19   3      439.47      559.37    160.67 o
  13  19   3      122.27       35.70    136.87 o
   1  20   3      366.79      213.44     88.14 o
   2  20   3      284.48      531.15    169.60 o
   3  20   3     1117.30     1111.72    136.32 o
   4  20   3      331.57      186.60    104.04 o
   5  20   3      193.45      145.58    119.02 o
   6  20   3      873.82     1163.13    159.23 o
   7  20   3      547.91      473.55    102.51 o
   8  20   3      436.89      290.10    151.74 o
   9  20   3      106.09      202.33    136.87 o
  10  20   3      220.13      850.96    214.23 o
  11  20   3      232.46      202.33    124.97 o
   0  21   3      111.10      315.28    110.97 o
   1  21   3      836.45      858.40    103.58 o
   2  21   3       18.22      -18.35     99.94 o
   3  21   3      229.33      470.34    229.10 o
   4  21   3      484.58      315.39    108.62 o
   5  21   3      363.86      404.17    149.64 o
   6  21   3       97.06      -26.13    119.02 o
   7  21   3      100.57      213.91    119.43 o
   8  21   3      153.13      243.64    108.62 o
   9  21   3      320.93      142.82    190.42 o
   1  22   3      572.15      820.17    102.32 o
   2  22   3       48.02      128.63     86.75 o
   3  22   3      695.94      658.76    217.20 o
   4  22   3       18.29       27.90    114.03 o
   5  22   3       22.41       50.29    148.77 o
   6  22   3      125.14       44.68    163.65 o
   0   0   4    12645.09    13960.47    595.08 o
   2   0   4      115.57       86.99     31.14 o
   4   0   4    29931.39    29808.81    573.82 o
   6   0   4     4857.00     5136.39    160.11 o
   8   0   4     3966.68     3804.28    125.37 o
  10   0   4    12938.77    13172.15    349.90 o
  12   0   4     8204.08     8533.50    412.40 o
  14   0   4     2665.60     2398.15    226.13 o
  16   0   4     1585.86     1666.21    178.52 o
  18   0   4     3171.83     3433.58    357.05 o
  20   0   4       43.67      136.87    130.92 o
  22   0   4      251.38      410.60    190.42 o
   1   1   4      753.91      805.87     35.20 o
   2   1   4    10914.66    11086.11    174.91 o
   3   1   4     5768.98     5650.64     95.36 o
   4   1   4     7385.26     7564.88    137.35 o
   5   1   4     7528.24     8093.07    205.11 o
   6   1   4     7225.93     7597.78    146.44 o
   7   1   4    22971.21    23956.73    376.74 o
   8   1   4     4739.59     4931.02    153.59 o
   9   1   4     2543.45     2437.91     71.86 o
  10   1   4     6038.30     5770.19    141.93 o
  11   1   4      206.11      127.38     32.79 o
  12   1   4     1290.11     1278.85     59.79 o
  13   1   4     2285.63     2214.85    136.71 o
  14   1   4      197.61      157.50     61.45 o
  15   1   4     3467.70     3719.10    297.54 o
  16   1   4      386.92      379.06     81.35 o
  17   1   4      485.78      380.32     95.69 o
  18   1   4     1181.86     1430.20    464.16 o
  19   1   4      177.34      244.26    190.42 o
  20   1   4     1198.27     1372.27    149.33 o
  21   1   4     1579.18     1850.60    324.32 o
  22   1   4       23.54       30.21    108.44 o
  23   1   4      258.07      206.55    145.79 o
   0   2   4    17041.36    17205.62    420.66 o
   1   2   4      929.48      870.05     46.09 o
   2   2   4     1886.46     1746.11     49.77 o
   3   2   4     2272.59     2384.88     75.78 o
   4   2   4      492.52      673.86     28.04 o
   5   2   4    14920.50    15894.95    242.23 o
   6   2   4     7270.87     7324.41    164.11 o
   7   2   4     6278.56     6800.51    135.69 o
   8   2   4     2396.67     2284.88     73.15 o
   9   2   4     5958.56     5387.96    127.83 o
  10   2   4     2085.68     1927.34     70.08 o
  11   2   4     2658.40     2642.03     85.85 o
  12   2   4     1348.32     1091.63     78.46 o
  13   2   4     1892.65     2048.23    151.74 o
  14   2   4     1278.54     1177.07    105.76 o
  15   2   4     2236.06     2289.41    155.52 o
  16   2   4      186.99      171.58     75.39 o
  17   2   4      432.46      449.45     86.18 o
  18   2   4      997.17      906.44    229.10 o
  19   2   4      112.83       13.15     86.93 o
  20   2   4      862.25      975.92    202.33 o
  21   2   4     1062.10     1051.04    154.72 o
  22   2   4      639.60      950.22    223.15 o
  23   2   4      378.90      131.86    131.30 o
   1   3   4     2269.58     2247.90     52.69 o
   2   3   4     1761.68     1856.52     62.45 o
   3   3   4    30784.98    31201.22    473.65 o
   4   3   4     1792.97     2256.26     64.45 o
   5   3   4    23173.39    24198.85    352.73 o
   6   3   4     3360.07     3405.15     73.65 o
   7   3   4     1045.73     1033.90     51.45 o
   8   3   4     3836.88     4084.23     96.93 o
   9   3   4     3069.23     3237.24    102.01 o
  10   3   4      309.96      334.01     61.77 o
  11   3   4     3470.72     3555.56    108.98 o
  12   3   4     4573.00     4018.90    172.86 o
  13   3   4     1912.96     1905.73    126.02 o
  14   3   4     1018.44     1029.47    107.24 o
  15   3   4      816.00      873.05    145.79 o
  16   3   4      247.33      227.32     98.19 o
  17   3   4      898.15     1023.68    178.52 o
  18   3   4      223.88      394.04    124.97 o
  19   3   4     2045.68     2388.68    189.35 o
  20   3   4      351.24      458.71    211.25 o
  21   3   4       26.60       10.67    106.76 o
  22   3   4      367.60      642.40    229.10 o
  23   3   4      802.60     1069.24    178.69 o
   0   4   4     3642.05     3543.01     92.20 o
   1   4   4     3224.90     3222.27     69.91 o
   2   4   4     4718.72     4679.22    109.43 o
   3   4   4     7046.86     7583.99    132.24 o
   4   4   4     2074.78     2135.73     99.00 o
   5   4   4     9937.46    10396.36    207.58 o
   6   4   4     2994.74     3072.02     65.67 o
   7   4   4     7889.25     8232.34    277.50 o
   8   4   4     7090.63     7425.86    141.09 o
   9   4   4      719.32      617.63     36.81 o
  10   4   4       87.70       67.13     25.46 o
  11   4   4       77.72       37.23     28.51 o
  12   4   4      160.82       70.49     42.58 o
  13   4   4      218.72      156.31     77.36 o
  14   4   4     2821.55     3017.15    186.93 o
  15   4   4     1462.27     1686.55    196.37 o
  16   4   4      211.02      158.69    124.97 o
  17   4   4      635.52      593.62    151.74 o
  18   4   4      212.78      139.27     97.22 o
  19   4   4      280.60      190.06    101.49 o
  20   4   4     2087.85     2333.01    208.26 o
  21   4   4      604.33      693.76    149.91 o
  22   4   4       96.62      205.30    117.82 o
  23   4   4      125.12       90.10    121.99 o
   1   5   4     1808.72     2019.67     45.81 o
   2   5   4      493.57      361.23     33.74 o
   3   5   4     2665.13     3041.35     65.92 o
   4   5   4     4376.25     4213.35    114.91 o
   5   5   4     2705.99     2792.93     67.60 o
   6   5   4     3324.63     3742.77     87.16 o
   7   5   4    12917.49    13118.94    308.78 o
   8   5   4     8489.06     8225.32    167.69 o
   9   5   4     6799.91     6632.95    180.33 o
  10   5   4      507.30      517.79     37.68 o
  11   5   4      695.03      683.17    101.13 o
  12   5   4       81.64       52.36     42.59 o
  13   5   4     2970.11     3137.41    223.15 o
  14   5   4      141.16      212.24     72.63 o
  15   5   4     2829.29     2981.94    161.53 o
  16   5   4      393.47      342.44     88.07 o
  17   5   4     2261.55     3068.76    186.93 o
  18   5   4     2090.26     2181.20    285.64 o
  19   5   4     1509.06     1549.22    214.23 o
  20   5   4      914.66     1040.00    243.98 o
  21   5   4       48.82       45.71     92.29 o
  22   5   4      664.67     1001.04    173.68 o
  23   5   4       85.41       32.73    163.65 o
   0   6   4     2537.75     2712.16    138.67 o
   1   6   4     3811.91     3379.03    162.49 o
   2   6   4      688.57      612.94     39.03 o
   3   6   4     3588.17     3821.01    100.15 o
   4   6   4      394.46      462.27     47.31 o
   5   6   4     2467.47     2645.80     65.62 o
   6   6   4     4055.92     3715.84    152.14 o
   7   6   4     4038.91     4222.67    120.11 o
   8   6   4     3507.19     3628.86    165.72 o
   9   6   4      766.37      804.79     68.08 o
  10   6   4     7464.54     7409.16    200.04 o
  11   6   4      154.84      163.80     39.73 o
  12   6   4     1916.71     2100.82    142.82 o
  13   6   4     1672.39     1923.23    267.78 o
  14   6   4      300.57      192.23     69.33 o
  15   6   4      871.56      862.64    116.04 o
  16   6   4     4065.44     3655.58   1047.33 o
  17   6   4      248.34      270.74     92.24 o
  18   6   4     1178.69     1240.32    187.45 o
  19   6   4      469.10      353.95    104.94 o
  20   6   4      328.06      289.04    109.91 o
  21   6   4      208.96      140.67    124.20 o
  22   6   4      600.69      782.01    185.00 o
   1   7   4     3045.25     3395.91    147.73 o
   2   7   4     1559.87     1604.72     54.91 o
   3   7   4     7956.88     8184.04    137.90 o
   4   7   4     2023.11     2253.65     56.85 o
   5   7   4     3106.22     2824.02     99.85 o
   6   7   4      871.33      896.15     38.44 o
   7   7   4     9665.18    10953.42    194.75 o
   8   7   4     6508.88     6276.76    174.50 o
   9   7   4     4283.01     4492.13    118.43 o
  10   7   4      681.07      730.81     56.16 o
  11   7   4      111.37       49.51     26.46 o
  12   7   4      330.70      354.09     71.53 o
  13   7   4     4059.01     4325.25    219.44 o
  14   7   4     6947.33     7007.74    295.08 o
  15   7   4     1647.89     1806.35    188.58 o
  16   7   4     1346.39     1130.88    124.08 o
  17   7   4      136.65      297.54    101.16 o
  18   7   4       56.35      106.73    163.65 o
  19   7   4      759.80      840.80    163.65 o
  20   7   4      448.01      368.30    103.03 o
  21   7   4       20.33       59.71    190.42 o
  22   7   4      155.33      117.45    428.45 o
   0   8   4     4836.28     4621.73    428.45 o
   1   8   4     2157.86     2059.94    156.32 o
   2   8   4      178.49      186.34     49.24 o
   3   8   4      954.66      974.15     28.41 o
   4   8   4     1255.57     1219.64     37.54 o
   6   8   4     1811.28     1836.09     80.72 o
   7   8   4      995.65     1062.35     69.64 o
   8   8   4      462.44      446.38     32.33 o
   9   8   4     3712.84     3980.50    121.97 o
  10   8   4      136.18       94.04     37.43 o
  11   8   4     7980.21     7263.04    195.90 o
  12   8   4      340.47      259.74     73.75 o
  13   8   4      271.05      239.69     98.19 o
  14   8   4      327.30      358.04    181.50 o
  15   8   4      817.86      824.54    111.45 o
  16   8   4      857.97      747.08    115.80 o
  17   8   4     2190.13     2236.01    357.05 o
  18   8   4      427.73      380.85    117.82 o
  19   8   4      107.14       67.99     83.84 o
  20   8   4      570.52      622.53    154.72 o
  21   8   4      227.28       11.90    130.92 o
  22   8   4      576.42      868.81    273.73 o
   1   9   4     1136.43     1080.10     81.26 o
   2   9   4     1558.49     1663.30    157.81 o
   3   9   4     9862.35    10161.39    252.82 o
   4   9   4     4498.85     4490.71    145.44 o
   5   9   4     3866.40     4115.39    104.37 o
   6   9   4      963.87      963.44     39.04 o
   7   9   4      203.49      249.93     31.05 o
   8   9   4     1234.01     1248.34     51.92 o
   9   9   4      925.86      914.31     46.36 o
  10   9   4      636.63      539.90     58.10 o
  11   9   4      917.37      880.76     74.04 o
  12   9   4      259.23      259.11     73.55 o
  13   9   4      772.86      814.52     91.43 o
  14   9   4     1736.78     1636.68    336.22 o
  15   9   4       60.37      124.97     94.05 o
  16   9   4      775.38      671.54    104.19 o
  17   9   4      724.19      957.62    151.74 o
  18   9   4      671.66      678.86    127.94 o
  19   9   4     1082.86      994.62    161.96 o
  20   9   4      153.48      119.02    109.40 o
  21   9   4       83.47      -89.26    154.72 o
   0  10   4     8660.51     8323.57    532.59 o
   1  10   4    25859.74    26143.05    658.78 o
   2  10   4      410.88      308.04     56.43 o
   3  10   4      942.14      934.23     70.44 o
   4  10   4      565.10      650.95     48.43 o
   5  10   4     1842.82     1810.67     52.85 o
   6  10   4     6669.78     6643.35    140.85 o
   7  10   4     6075.14     6339.42    180.36 o
   8  10   4        9.94        9.15     21.94 o
   9  10   4      109.50       99.23     27.90 o
  10  10   4      291.14      237.73     50.17 o
  11  10   4     1587.14     1433.46    117.23 o
  12  10   4      222.55      197.14    119.02 o
  13  10   4      188.07      277.52     67.07 o
  14  10   4      223.88      139.60     77.76 o
  15  10   4      638.92      416.03     98.19 o
  16  10   4      558.51      439.92    112.93 o
  17  10   4       36.68       23.97     73.55 o
  18  10   4       57.21       42.77     98.64 o
  19  10   4       63.49      184.47    142.82 o
  20  10   4      237.41      107.11    226.13 o
  21  10   4     1556.69     2618.33    339.19 o
   1  11   4      107.02       72.49     54.12 o
   2  11   4     5892.30     6041.95    228.83 o
   3  11   4     1478.01     1585.65     92.29 o
   4  11   4    11052.62    12113.20    230.76 o
   5  11   4      600.92      663.94     45.18 o
   6  11   4     1745.25     1877.22     63.13 o
   7  11   4      774.36      754.51     54.07 o
   8  11   4     1734.03     1515.80    128.83 o
   9  11   4      678.76      517.02     39.91 o
  10  11   4      886.38      820.24    122.24 o
  11  11   4       60.73        3.66    101.16 o
  12  11   4      586.71      484.94    127.94 o
  13  11   4      465.68      497.61    184.47 o
  14  11   4       50.17      179.94     83.65 o
  15  11   4      459.80      273.78    130.92 o
  16  11   4      431.97      464.79    104.94 o
  17  11   4      259.90      416.55    190.42 o
  18  11   4      825.07     1071.14    214.23 o
  19  11   4      139.33      184.47    160.67 o
  20  11   4      158.26      374.90    172.57 o
   0  12   4      780.17      906.04    119.43 o
   1  12   4     4858.95     4505.18    179.65 o
   2  12   4     2764.35     2846.66    156.71 o
   3  12   4     1593.83     1672.77     99.22 o
   4  12   4      762.50      840.24     45.45 o
   5  12   4      166.05      150.91     29.27 o
   6  12   4      559.60      538.85     69.10 o
   7  12   4      591.75      574.13     47.44 o
   8  12   4      196.49      179.85     43.47 o
   9  12   4     1493.66     1510.02    158.74 o
  10  12   4     2936.78     3104.70    202.33 o
  11  12   4     1050.07      751.85    101.22 o
  12  12   4     1175.92     1342.99    217.20 o
  13  12   4     1341.67     1296.74    199.35 o
  14  12   4      393.93      614.97    157.69 o
  15  12   4       25.65      -17.31     88.07 o
  16  12   4     1691.29     1922.09    226.13 o
  17  12   4      106.02      -53.56    113.06 o
  18  12   4      554.39      696.24    238.03 o
  19  12   4      492.11      499.86    243.98 o
   1  13   4     1940.20     1815.64    165.66 o
   2  13   4     1702.14     1684.56    115.32 o
   3  13   4     1988.40     2039.08    133.13 o
   4  13   4     1176.63     1216.19    122.21 o
   5  13   4       39.28       25.94     21.50 o
   6  13   4     2067.83     2183.83     94.47 o
   7  13   4      813.23      800.30     56.32 o
   8  13   4      828.37      767.22    109.45 o
   9  13   4      224.94      117.15     40.37 o
  10  13   4      556.25      440.93    119.02 o
  11  13   4        5.59       26.95     54.93 o
  12  13   4     2813.38     3349.54    684.34 o
  13  13   4      360.22      505.81    184.47 o
  14  13   4     2660.83     2606.43    285.64 o
  15  13   4      474.20      523.67    160.67 o
  16  13   4     1283.10     1660.26    220.18 o
  17  13   4       89.21      196.37    166.62 o
  18  13   4      145.20      249.93    166.62 o
  19  13   4       17.94     -130.92    238.03 o
   0  14   4       65.74      -71.22     65.12 o
   1  14   4      133.18      153.83     62.56 o
   2  14   4      273.31      274.86     86.85 o
   3  14   4     1477.49     1706.11    146.02 o
   4  14   4      106.39      114.98     30.16 o
   5  14   4     2039.86     2161.80    119.76 o
   6  14   4      102.55       78.69     25.73 o
   7  14   4     1186.81      985.98     79.23 o
   8  14   4      220.36      113.06    130.92 o
   9  14   4     4647.43     4761.95    231.32 o
  10  14   4      156.63       93.72     65.76 o
  11  14   4     5010.11     5891.25    404.65 o
  12  14   4      346.60      327.29    136.87 o
  13  14   4     3531.83     6932.63    874.76 o
  14  14   4       44.07       77.36    124.97 o
  15  14   4     1202.39     1291.31    208.28 o
  16  14   4       45.42      267.78    190.42 o
  17  14   4     1502.95     1529.34    238.03 o
  18  14   4      133.86     -113.06    148.77 o
   1  15   4     1945.84     1909.09    140.00 o
   2  15   4      681.77      606.59     80.23 o
   3  15   4     1096.37     1001.44     90.25 o
   4  15   4      206.75      229.72     69.39 o
   5  15   4      168.72      135.43     48.80 o
   6  15   4      487.92      515.78     91.24 o
   7  15   4      819.19      841.93    136.87 o
   8  15   4      566.71      385.05     91.43 o
   9  15   4      530.98      499.86    154.72 o
  10  15   4      133.32      136.87    113.06 o
  11  15   4       65.47      -53.56    148.77 o
  12  15   4      243.55      -29.75    101.16 o
  13  15   4     1183.65     1499.59    214.23 o
  14  15   4      566.10      470.11    154.72 o
  15  15   4     1092.24      940.22    202.33 o
  16  15   4     1287.00      845.01    249.93 o
  17  15   4      122.05     -160.67    142.82 o
   0  16   4      805.09      550.51    166.62 o
   1  16   4     5616.14     5084.30    376.21 o
   2  16   4      692.52      661.05     77.74 o
   3  16   4      165.30      176.56     84.17 o
   4  16   4      350.19      123.67     76.44 o
   5  16   4     1086.49      847.50     74.73 o
   6  16   4      484.24      396.15     80.75 o
   7  16   4     1117.23     1233.30    127.05 o
   8  16   4      556.07      633.30    112.68 o
   9  16   4     1280.91     1463.89    226.13 o
  10  16   4      942.30      720.04    142.82 o
  11  16   4      281.24      243.98    172.57 o
  12  16   4        4.87      136.87    124.97 o
  13  16   4       96.80      404.65    184.47 o
  14  16   4      157.27      410.60    160.67 o
  15  16   4       61.99      -47.61    142.82 o
  16  16   4      181.18        0.00    214.23 o
   1  17   4      245.19      200.73     81.83 o
   2  17   4     4367.48     4294.86    266.97 o
   3  17   4     2127.78     2283.44    273.73 o
   4  17   4     3418.88     3323.11    234.38 o
   5  17   4       55.98      117.78    120.08 o
   6  17   4      536.51      573.02    243.98 o
   7  17   4      164.20      200.77     94.33 o
   8  17   4      480.54      381.51    235.05 o
   9  17   4      381.23      208.28    124.97 o
  10  17   4      629.24      612.93    154.72 o
  11  17   4      354.12      202.33    124.97 o
  12  17   4      245.43      238.03    154.72 o
  13  17   4      187.00       89.26    190.42 o
  14  17   4        2.76       77.36    148.77 o
  15  17   4      165.80       41.66    178.52 o
   0  18   4     8398.29     8700.00    684.34 o
   1  18   4     1770.88     2027.60    158.87 o
   2  18   4      411.89      392.75    105.20 o
   3  18   4      279.76      347.75    132.88 o
   4  18   4     2886.98     2814.97    204.46 o
   5  18   4      103.48       48.69    110.09 o
   6  18   4     1713.67     2012.46    199.88 o
   7  18   4      118.02      119.16     86.29 o
   8  18   4      322.99      165.60    121.16 o
   9  18   4       18.80      113.06    119.02 o
  10  18   4       45.23       47.61    172.57 o
  11  18   4     1004.96     1130.64    202.33 o
  12  18   4      340.12      392.75    202.33 o
  13  18   4       12.97      -29.75    130.92 o
   1  19   4      789.00      925.15    115.01 o
   2  19   4      314.50      505.12     98.34 o
   3  19   4     1232.83     1247.60    153.54 o
   4  19   4      769.63      873.43    132.10 o
   5  19   4      215.75      387.18    163.65 o
   6  19   4      386.14      286.44    214.23 o
   7  19   4       59.24      201.43    111.45 o
   8  19   4     1153.31     1419.75    155.52 o
   9  19   4      201.09       83.31    184.47 o
  10  19   4      357.58      160.67    148.77 o
  11  19   4      178.17      113.06    130.92 o
  12  19   4      688.55      285.64    232.08 o
   0  20   4      872.76      921.71    155.69 o
   1  20   4       29.61      108.37     86.68 o
   2  20   4      128.35      331.22    118.75 o
   3  20   4      462.42      446.69    133.89 o
   4  20   4      292.48      515.90    282.66 o
   5  20   4      806.83      799.52    157.69 o
   6  20   4      308.75      327.97    136.87 o
   7  20   4      162.64      167.85    115.36 o
   8  20   4      117.79      345.14    132.10 o
   9  20   4      477.18      529.62    160.67 o
  10  20   4      955.23     1136.59    238.03 o
   1  21   4       11.54       49.18     86.75 o
   2  21   4      107.20      177.38    101.21 o
   3  21   4      376.56      347.92    267.24 o
   4  21   4      280.34      374.08    120.08 o
   5  21   4      362.91      774.68    223.15 o
   6  21   4       65.70      216.67    116.04 o
   7  21   4      864.67     1220.98    188.66 o
   0  22   4      114.85      142.19    119.43 o
   1  22   4      935.13      986.88    124.70 o
   2  22   4       70.47     -135.17    112.56 o
   3  22   4       45.96      153.41    125.42 o
   2   0   5     1626.39     1803.64     68.71 o
   4   0   5     6753.74     6808.06    171.30 o
   6   0   5     4384.28     4466.50    182.95 o
   8   0   5     9192.42     9769.15    286.60 o
  10   0   5     1663.33     1443.98    117.34 o
  12   0   5     3436.53     3195.55    226.13 o
  14   0   5     8482.28     7616.96    493.91 o
  16   0   5     1251.95     1576.95    172.57 o
  18   0   5     1963.53     2433.86    232.08 o
  20   0   5      617.62      470.11    154.72 o
  22   0   5      804.44      773.60    232.08 o
   0   1   5     7648.02     7858.29    224.13 o
   1   1   5      715.30      704.26     62.69 o
   2   1   5      590.89      683.88     34.82 o
   3   1   5     4302.87     4419.97    116.39 o
   4   1   5     2483.31     2808.86     91.09 o
   5   1   5     4087.13     4169.29    144.30 o
   6   1   5     3373.99     3405.90     84.21 o
   7   1   5     2914.73     2984.68     92.21 o
   8   1   5     1700.50     1783.16    112.66 o
   9   1   5     1146.66     1017.27     50.77 o
  10   1   5     4623.69     4931.79    138.39 o
  11   1   5     5681.36     5319.01    147.14 o
  12   1   5     1707.70     1579.31    115.80 o
  13   1   5      108.22       84.30     61.45 o
  14   1   5     1508.79     1698.04    163.65 o
  15   1   5     2782.55     3287.42    189.21 o
  16   1   5     3465.65     3885.49    416.55 o
  17   1   5     2987.03     3776.15    239.85 o
  18   1   5      282.99      371.40     98.82 o
  19   1   5      253.50      295.13    130.92 o
  20   1   5      505.58      658.05    122.03 o
  21   1   5      903.86     1111.76    175.55 o
  22   1   5      573.45      475.70    138.67 o
   1   2   5      304.04      356.53     40.17 o
   2   2   5     8878.84     8764.68    160.16 o
   3   2   5     7901.42     8137.75    142.27 o
   4   2   5    23807.60    24377.93    343.89 o
   5   2   5      589.79      555.30     33.77 o
   6   2   5     5015.29     5374.40    107.40 o
   7   2   5     1679.41     1525.74     53.31 o
   8   2   5      677.83      746.24     53.67 o
   9   2   5     2286.22     2211.04    136.17 o
  10   2   5     2131.49     2051.09     74.22 o
  11   2   5      203.00      157.14     49.82 o
  12   2   5      446.73      511.46    246.96 o
  13   2   5      695.99      692.52     86.93 o
  14   2   5       97.14       71.41     59.51 o
  15   2   5     1438.38     1249.35    119.87 o
  16   2   5      670.03      772.69    235.05 o
  17   2   5      498.47      344.47     89.81 o
  18   2   5     1260.27     1047.12    132.50 o
  19   2   5     1094.16     1176.39    134.45 o
  20   2   5      392.62      343.91    110.97 o
  21   2   5      102.40      114.19    190.42 o
  22   2   5      214.17      209.36    115.20 o
   0   3   5     4825.32     4698.85    152.58 o
   1   3   5     7275.86     6751.03    131.70 o
   2   3   5    11574.75    11748.72    201.51 o
   3   3   5     6740.46     7375.66    148.31 o
   4   3   5     1053.13     1038.76     42.32 o
   5   3   5     3274.23     3155.29    102.46 o
   6   3   5     3354.90     3294.71     90.12 o
   7   3   5     5888.95     6322.50    126.90 o
   8   3   5     1461.81     1412.87     67.18 o
   9   3   5     3661.01     3822.08    106.79 o
  10   3   5     3850.80     4046.75    153.06 o
  11   3   5      104.63       70.07     48.10 o
  12   3   5      837.94      832.13    127.94 o
  13   3   5      335.68      224.90     68.43 o
  14   3   5      328.27      289.97     65.76 o
  15   3   5      243.96      365.35     74.35 o
  16   3   5      167.54      315.39    133.89 o
  17   3   5      426.93      485.22     96.51 o
  18   3   5       50.31       28.43     92.94 o
  19   3   5      747.60      485.39    121.53 o
  20   3   5       75.58      235.12    136.87 o
  21   3   5     1634.28     1344.96    174.59 o
  22   3   5      570.19      364.41    132.10 o
   1   4   5     2805.95     2848.92     64.52 o
   2   4   5     1048.90     1133.20     51.17 o
   3   4   5     8261.73     7744.89    135.61 o
   4   4   5     1157.55     1044.01     62.10 o
   5   4   5    10638.23    10677.79    199.28 o
   6   4   5     6924.79     6905.34    189.91 o
   7   4   5     4182.88     4115.97    105.62 o
   8   4   5      331.37      364.25     43.45 o
   9   4   5     3757.41     3882.77     92.57 o
  10   4   5      962.19      829.08     38.29 o
  11   4   5     1338.32     1254.11    178.65 o
  12   4   5     1665.70     1458.20    119.43 o
  13   4   5     3412.49     3528.80    197.23 o
  14   4   5     1678.42     1565.29    377.87 o
  15   4   5      970.51     1037.67    130.92 o
  16   4   5     1227.64     1190.82    145.79 o
  17   4   5     1193.31     1040.24    333.24 o
  18   4   5      806.00     1175.20    291.59 o
  19   4   5     1456.71     1490.26    155.01 o
  20   4   5      351.15      217.03    142.32 o
  21   4   5       86.73       31.70    119.82 o
  22   4   5        1.42      -23.80    128.73 o
   0   5   5     5545.36     5596.17    182.09 o
   1   5   5     1358.29     1468.54     42.51 o
   2   5   5     1176.80     1079.25     61.98 o
   3   5   5      338.54      433.62     36.90 o
   4   5   5      746.83      777.10     59.43 o
   5   5   5     2542.87     2579.67     69.13 o
   6   5   5     2335.29     2392.64     71.79 o
   7   5   5      364.18      390.80     32.53 o
   8   5   5     2431.48     2328.15     97.58 o
   9   5   5     3144.84     2963.31    141.51 o
  10   5   5       65.19        4.18     28.21 o
  11   5   5      180.55      177.19     52.50 o
  12   5   5       13.99       16.02     92.24 o
  13   5   5     1269.44     1393.83    196.37 o
  14   5   5      291.33      315.39     81.97 o
  15   5   5      141.92      140.40     92.24 o
  16   5   5     1033.70      954.93    363.00 o
  17   5   5      440.93      255.46     98.19 o
  18   5   5      233.33      219.53    115.66 o
  19   5   5     3181.88     3365.35    256.57 o
  20   5   5     1058.88     1317.68    155.52 o
  21   5   5      472.20      286.97    139.79 o
  22   5   5      659.23      878.15    151.31 o
   1   6   5     1189.78     1206.11     46.49 o
   2   6   5     4262.42     4315.85     89.90 o
   3   6   5     1564.64     1775.42     73.18 o
   4   6   5      581.51      553.47     39.91 o
   5   6   5      398.77      311.11     29.14 o
   6   6   5    11318.55    11464.90    282.98 o
   7   6   5      546.56      465.80     31.73 o
   8   6   5     8752.95     8697.62    193.31 o
   9   6   5      149.58      146.65     46.00 o
  10   6   5      861.53     1032.60     60.46 o
  11   6   5      711.23      684.46     98.15 o
  12   6   5     7687.36     8586.17    639.71 o
  13   6   5      451.21      424.99     52.48 o
  14   6   5     6428.02     7111.23    323.67 o
  15   6   5     1411.65     1218.30    113.38 o
  16   6   5     2340.56     2245.28    176.58 o
  17   6   5     1818.06     1568.53    170.38 o
  18   6   5     1728.03     1626.67    161.96 o
  19   6   5      675.53      570.72    145.79 o
  20   6   5      429.53      299.75    107.24 o
  21   6   5      143.58     -148.22     98.82 o
  22   6   5      130.67      166.62    178.52 o
   0   7   5      942.34      893.28     95.21 o
   1   7   5     2733.02     2541.52    105.90 o
   2   7   5      684.06      694.19     35.76 o
   3   7   5      684.90      602.18     32.21 o
   4   7   5     2660.77     2564.17     70.14 o
   5   7   5      470.78      620.70     46.26 o
   6   7   5     1505.07     1621.70     66.97 o
   7   7   5      473.09      436.86     39.40 o
   8   7   5     5401.56     5190.69    157.90 o
   9   7   5     5995.75     6141.48    154.20 o
  10   7   5     5051.24     4809.56    255.96 o
  11   7   5      536.05      563.53     88.79 o
  12   7   5      978.12      954.44     98.28 o
  13   7   5      248.06      200.67     70.29 o
  14   7   5       37.84       -1.02    116.04 o
  15   7   5      904.75      885.22    105.76 o
  16   7   5      984.76      887.19    246.96 o
  17   7   5      720.98      754.29    119.02 o
  18   7   5     2364.10     2630.67    327.29 o
  19   7   5      371.45      274.81    124.20 o
  20   7   5      112.98       77.36    121.06 o
  21   7   5       92.16      -17.85    166.62 o
   1   8   5     1104.78     1289.48     80.10 o
   2   8   5      231.04      291.94     67.10 o
   3   8   5     3368.20     3249.43    105.87 o
   4   8   5     1144.23     1091.71     53.61 o
   5   8   5      803.15      724.32     49.73 o
   6   8   5     2890.67     3012.09    121.97 o
   7   8   5    12633.14    13305.31    258.57 o
   8   8   5     1023.20      963.87     51.01 o
   9   8   5     2492.05     2630.36    131.41 o
  10   8   5      860.07      685.63     83.31 o
  11   8   5     4187.12     4523.56    215.94 o
  12   8   5       16.75       56.11     57.13 o
  13   8   5     1787.62     1725.05    139.84 o
  14   8   5      187.37      168.43     94.33 o
  15   8   5     1120.29     1255.78    132.50 o
  16   8   5      521.55      534.72    104.94 o
  17   8   5       90.34       82.12     89.12 o
  18   8   5      125.81      181.62    241.01 o
  19   8   5      402.60      547.23    117.59 o
  20   8   5      133.79      -17.85    160.67 o
  21   8   5      711.62      946.17    232.08 o
   0   9   5    13837.83    13677.14   1163.37 o
   1   9   5    10302.01    10278.08    416.90 o
   2   9   5     1490.57     1483.12     93.27 o
   3   9   5      228.78      188.41     64.42 o
   4   9   5     1636.89     1642.39     72.54 o
   5   9   5     3312.23     3259.21    146.56 o
   6   9   5      508.87      441.92     33.57 o
   7   9   5     3924.53     4259.85    112.07 o
   8   9   5      443.85      489.92     59.28 o
   9   9   5     1145.11     1055.75     87.46 o
  10   9   5     1688.09     1457.94    148.59 o
  11   9   5     2248.96     2431.69    146.55 o
  12   9   5      231.49      207.49     92.24 o
  13   9   5      667.15      595.15    142.82 o
  14   9   5      652.64      483.81    113.06 o
  15   9   5      406.00      307.57    151.74 o
  16   9   5      618.99      509.28    109.16 o
  17   9   5      360.20      201.33     99.94 o
  18   9   5      828.33      583.17    178.52 o
  19   9   5       26.37       17.85    196.37 o
  20   9   5      270.48      113.06    238.03 o
   1  10   5     2439.13     2468.24    144.77 o
   2  10   5     2410.97     2612.06    144.30 o
   3  10   5     6194.02     6182.08    201.14 o
   4  10   5     3348.47     3302.09    160.65 o
   5  10   5      707.58      760.30     51.10 o
   6  10   5     1139.08     1150.97     41.21 o
   7  10   5      900.47      891.00     47.90 o
   8  10   5      453.75      402.36     95.34 o
   9  10   5      754.08      741.99     47.52 o
  10  10   5      852.24      813.71    118.53 o
  11  10   5      153.74        6.57     60.04 o
  12  10   5       56.13       78.21     59.51 o
  13  10   5      228.39      197.25     70.06 o
  14  10   5     1362.03     1386.71    134.14 o
  15  10   5      137.46      113.06     68.57 o
  16  10   5      101.73     -166.62    130.92 o
  17  10   5      376.10      428.45    208.28 o
  18  10   5      960.78     1243.71    214.23 o
  19  10   5      699.43      809.30    184.47 o
  20  10   5      412.66      553.42    202.33 o
   0  11   5     7953.56     7869.22    624.83 o
   1  11   5       29.60      129.09     55.21 o
   2  11   5     7314.70     7989.77    252.14 o
   3  11   5       36.07       51.50     53.52 o
   4  11   5     1355.95     1248.18     87.88 o
   5  11   5     1767.27     1700.82     58.67 o
   6  11   5     6669.57     6947.50    209.45 o
   7  11   5     3413.15     3391.15    154.83 o
   8  11   5     1373.98     1161.29    101.35 o
   9  11   5      629.62      602.00     88.75 o
  10  11   5      995.31      928.53    127.69 o
  11  11   5     2389.79     2560.65    155.74 o
  12  11   5      523.34      454.55     78.16 o
  13  11   5      558.52      482.78     95.69 o
  14  11   5      882.33      907.11    120.08 o
  15  11   5     1113.78     1047.33    184.47 o
  16  11   5      352.76      470.11    166.62 o
  17  11   5      811.88      981.87    208.28 o
  18  11   5        0.04       41.66    214.23 o
  19  11   5       28.07       59.51    160.67 o
   1  12   5      476.53      486.86     71.38 o
   2  12   5     1782.71     1682.53    169.21 o
   3  12   5      168.64      182.81     65.75 o
   4  12   5      115.86       42.78     54.55 o
   5  12   5     5148.56     5382.05    143.57 o
   6  12   5      108.38       73.64     21.92 o
   7  12   5      844.29      791.46     60.98 o
   8  12   5      690.80      603.67     42.75 o
   9  12   5      129.67       33.16     38.65 o
  10  12   5      175.99      139.49     86.34 o
  11  12   5     1046.58      898.54    112.29 o
  12  12   5       97.53      141.28     60.38 o
  13  12   5     3300.01     3451.44    345.14 o
  14  12   5     1505.55     1225.86    214.23 o
  15  12   5      199.85      190.42    172.57 o
  16  12   5      302.08      321.34    136.87 o
  17  12   5      361.81       59.51    136.87 o
  18  12   5       28.87       47.61    166.62 o
  19  12   5       50.48      392.75    220.18 o
   0  13   5      122.72      361.73    157.69 o
   1  13   5     3207.87     3312.56    341.85 o
   2  13   5     1384.43     1129.45    120.25 o
   3  13   5     1204.29      906.16    132.75 o
   4  13   5     1570.00     1888.76    202.33 o
   5  13   5     1835.42     1658.23    377.87 o
   6  13   5     1797.64     1588.52     85.80 o
   7  13   5      303.32      268.99     42.95 o
   8  13   5     3773.98     3554.15    281.56 o
   9  13   5      161.02      109.68     36.34 o
  10  13   5     6339.69     6343.50    464.16 o
  11  13   5     1115.48     1213.95    220.18 o
  12  13   5     3053.06     3671.61    357.05 o
  13  13   5      109.38       65.46    154.72 o
  14  13   5       92.62      220.18    124.97 o
  15  13   5      727.35      577.22    166.62 o
  16  13   5     1494.72     1910.19    315.39 o
  17  13   5      614.48      553.42    190.42 o
  18  13   5      748.80      975.92    232.08 o
   1  14   5      325.89      245.70    258.86 o
   2  14   5     2237.03     2302.88    198.25 o
   3  14   5      198.29      171.08    104.14 o
   4  14   5     1324.33     1234.51    202.33 o
   5  14   5      656.21      992.51    151.74 o
   6  14   5      549.54      496.46     46.51 o
   7  14   5      520.72      469.35     79.77 o
   8  14   5      927.24     1086.51    205.30 o
   9  14   5     1502.71     1541.24    220.18 o
  10  14   5      336.35      107.11    124.97 o
  11  14   5       63.35      339.19    166.62 o
  12  14   5      273.97      345.14    142.82 o
  13  14   5     1891.61     2213.68    291.59 o
  14  14   5      578.02      458.21    148.77 o
  15  14   5     1000.12      862.86    196.37 o
  16  14   5       60.80      113.06    208.28 o
  17  14   5      515.63      511.76    184.47 o
   0  15   5       71.99      160.67    136.87 o
   1  15   5     1663.84     1750.01    333.24 o
   2  15   5       95.10       72.36    122.25 o
   3  15   5      410.41      415.76     99.37 o
   4  15   5       46.31      -34.85    202.33 o
   5  15   5     1068.22     1184.27    137.19 o
   6  15   5     3060.43     2791.84    246.96 o
   7  15   5       35.38      222.32    104.94 o
   8  15   5      477.49      612.93    142.82 o
   9  15   5      127.24      446.31    166.62 o
  10  15   5     3266.31     4106.02    309.44 o
  11  15   5     1618.54     1618.60    238.03 o
  12  15   5     1413.06     1249.66    214.23 o
  13  15   5      204.13      208.28    184.47 o
  14  15   5      235.50      184.47    142.82 o
  15  15   5      279.73      380.85    172.57 o
  16  15   5      199.08       29.75    208.28 o
   1  16   5     1092.63      891.72    127.87 o
   2  16   5      546.21      505.84    102.31 o
   3  16   5     4285.12     4076.27    380.85 o
   4  16   5      561.69      487.89    109.16 o
   5  16   5     1916.79     2339.79    211.25 o
   6  16   5      317.15      430.47    127.94 o
   7  16   5      183.24      186.42    109.16 o
   8  16   5     1738.19     1916.14    238.03 o
   9  16   5     1169.71     1130.64    202.33 o
  10  16   5        2.15      124.97    119.02 o
  11  16   5       92.95     -119.02    172.57 o
  12  16   5       86.37      243.98    142.82 o
  13  16   5      797.95     1184.20    249.93 o
  14  16   5      623.14      166.62    148.77 o
  15  16   5      194.41      214.23    184.47 o
   0  17   5     4403.27     4802.26    410.60 o
   1  17   5      370.42      448.89    126.02 o
   2  17   5     1479.11     1297.40    128.56 o
   3  17   5       88.75       86.14     94.64 o
   4  17   5       11.23      -62.56     80.05 o
   5  17   5      129.34      154.59     91.29 o
   6  17   5     1082.15     1078.22    163.65 o
   7  17   5      868.67      774.57    255.88 o
   8  17   5      664.70      708.14    202.33 o
   9  17   5      109.02       83.31    113.06 o
  10  17   5      436.20      803.35    208.28 o
  11  17   5      119.60      160.67    148.77 o
  12  17   5      128.63      136.87    160.67 o
  13  17   5      345.20      386.80    226.13 o
  14  17   5      132.49       83.31    160.67 o
   1  18   5        1.81       -6.54     82.89 o
   2  18   5     2471.61     2869.38    196.75 o
   3  18   5     1344.61     1161.41    129.72 o
   4  18   5     2238.64     2140.60    541.52 o
   5  18   5      473.55      450.34    288.61 o
   6  18   5       82.88       48.35     98.64 o
   7  18   5       61.07      202.68    106.74 o
   8  18   5      625.12      803.35    196.37 o
   9  18   5       77.86       71.41    130.92 o
  10  18   5      227.96       41.66    136.87 o
  11  18   5       42.63      113.06    136.87 o
  12  18   5      556.88      868.81    243.98 o
   0  19   5      499.86      196.37    178.52 o
   1  19   5      308.05      213.96     99.44 o
   2  19   5       44.87      273.85    103.51 o
   3  19   5      409.84      350.36    105.04 o
   4  19   5      389.37      274.50    151.74 o
   5  19   5      129.25       37.73     98.19 o
   6  19   5       48.95      183.10    126.16 o
   7  19   5      413.32      416.95    125.40 o
   8  19   5       88.53      119.02    154.72 o
   9  19   5      149.87      124.97    196.37 o
  10  19   5     2223.85     2677.84    345.14 o
   1  20   5      552.79      604.88    114.38 o
   2  20   5      296.70      298.08    104.73 o
   3  20   5      722.92      840.44    137.18 o
   4  20   5      167.50      362.25    116.21 o
   5  20   5        6.97      -14.61    137.14 o
   6  20   5      264.85      409.64    294.56 o
   7  20   5      915.77      898.81    149.64 o
   8  20   5      784.33      749.79    232.08 o
   0  21   5     1720.77     1606.38    226.13 o
   1  21   5       72.66     -111.78     89.23 o
   2  21   5      241.45      406.16    143.42 o
   3  21   5      390.51       36.31    112.92 o
   4  21   5      104.42      150.91    180.43 o
   5  21   5      393.67      532.41    126.80 o
   0   0   6    49965.58    56270.31   2029.21 o
   2   0   6     6218.20     6213.20    167.76 o
   4   0   6      855.76      846.04     54.50 o
   6   0   6    12536.70    12808.83    396.77 o
   8   0   6     4787.11     4966.83    243.66 o
  12   0   6     2083.45     1880.44    196.37 o
  14   0   6     1892.70     1588.85    178.52 o
  16   0   6     4412.93     5153.35    368.95 o
  18   0   6     1370.61     1731.67    226.13 o
  20   0   6      514.79      725.99    178.52 o
  22   0   6      888.37     1047.33    238.03 o
   1   1   6       45.35       38.42     28.89 o
   2   1   6     2312.84     2359.45     73.41 o
   3   1   6     4727.54     4689.64     96.36 o
   4   1   6      268.80      223.19     24.14 o
   5   1   6     3476.76     3497.85    113.30 o
   6   1   6     2387.28     2313.00     64.07 o
   7   1   6     9374.77     9816.85    172.13 o
   8   1   6     2575.10     2334.11     79.05 o
   9   1   6     1914.20     1786.06     64.60 o
  10   1   6     1453.40     1596.22    105.20 o
  11   1   6     1061.93     1205.98    202.33 o
  12   1   6     2030.75     1494.47    157.69 o
  13   1   6     1493.75     1752.21    169.60 o
  14   1   6     2842.79     2253.26    156.74 o
  15   1   6     1958.46     1671.34    190.42 o
  16   1   6       48.38      143.67     85.69 o
  17   1   6       90.52       34.38     92.94 o
  18   1   6      928.18      868.24    142.82 o
  19   1   6      412.67      324.84    106.74 o
  20   1   6      235.70      -20.83     96.78 o
  21   1   6      201.83       44.21    102.51 o
  22   1   6       23.11       56.96    117.59 o
   0   2   6     8982.59     9138.02    250.90 o
   1   2   6     6108.02     6148.99    133.11 o
   2   2   6      527.42      489.01     45.68 o
   3   2   6      341.42      299.65     28.50 o
   4   2   6     1074.68     1026.42     45.26 o
   5   2   6     2033.68     2012.89     92.64 o
   6   2   6      816.22      864.53     61.57 o
   7   2   6      654.96      667.14     51.33 o
   8   2   6       99.10       84.21     31.42 o
   9   2   6     1188.66     1180.61     56.64 o
  10   2   6       75.13       83.31     77.14 o
  11   2   6     1713.96     1800.96    264.81 o
  12   2   6     3039.57     3279.40    171.38 o
  13   2   6     1079.79     1175.79    145.79 o
  14   2   6      732.31      553.16    139.84 o
  15   2   6      435.69      575.00     92.57 o
  16   2   6      554.00      600.61    205.30 o
  17   2   6     1023.07     1053.45    134.39 o
  18   2   6     1176.02     1485.43    151.48 o
  19   2   6      139.86      479.12    111.45 o
  20   2   6     1840.88     2063.98    209.89 o
  21   2   6       75.64       15.83    117.59 o
   1   3   6     1892.41     1739.61     55.21 o
   2   3   6      510.98      517.56     51.87 o
   3   3   6     4731.86     4724.69    104.99 o
   4   3   6     1530.95     1496.93     58.11 o
   5   3   6     4774.94     4739.23    129.51 o
   6   3   6     1663.45     1944.45     75.48 o
   7   3   6     1972.36     1872.53     59.60 o
   8   3   6     1535.54     1510.31     92.04 o
   9   3   6     1336.11     1424.27     65.66 o
  10   3   6     3874.56     3565.79    122.88 o
  11   3   6     1261.86     1368.65    107.99 o
  12   3   6      453.30      392.79     92.24 o
  13   3   6     3654.08     3830.20    226.75 o
  14   3   6       24.66       27.59     74.38 o
  15   3   6     1888.01     2110.27    145.12 o
  16   3   6     1875.49     2005.71    163.94 o
  17   3   6     1630.81     1767.02    175.55 o
  18   3   6        9.86      137.58    229.10 o
  19   3   6      619.91      382.04    108.93 o
  20   3   6       52.84       -8.93    105.20 o
  21   3   6      373.99      437.29    163.65 o
   0   4   6    13112.51    13044.88    296.75 o
   1   4   6     5307.63     5465.26    117.80 o
   2   4   6     3599.63     3514.01     85.57 o
   3   4   6      419.97      427.12     26.94 o
   4   4   6      627.79      587.57     35.27 o
   5   4   6     2496.72     2690.03     72.34 o
   6   4   6     2045.68     1979.08     68.64 o
   7   4   6      462.29      407.77     32.20 o
   8   4   6     4798.01     4584.18    158.13 o
   9   4   6     1057.26      980.66     64.74 o
  10   4   6     2919.36     2912.15    107.37 o
  11   4   6      312.44      266.93     40.72 o
  12   4   6      832.64      756.39     59.82 o
  13   4   6     1008.00     1095.46     79.40 o
  14   4   6       93.28       26.35     65.46 o
  15   4   6     1227.44      836.45    142.82 o
  16   4   6     1983.16     1745.47    479.04 o
  17   4   6      819.95      929.32    270.76 o
  18   4   6      288.91      188.07     90.39 o
  19   4   6     1054.37     1008.74    155.01 o
  20   4   6      652.62      445.35    157.41 o
  21   4   6      957.32      978.98    168.29 o
   1   5   6     2339.74     2235.66     61.77 o
   2   5   6    10925.65    11385.03    197.80 o
   3   5   6     2497.82     2349.58    103.74 o
   4   5   6     3045.79     2894.27     96.87 o
   5   5   6     6787.35     6951.33    164.11 o
   6   5   6     4090.18     4152.64    185.70 o
   7   5   6     1291.89     1270.39    124.19 o
   8   5   6     2468.61     2524.47    102.05 o
   9   5   6     1635.87     1754.75     83.94 o
  10   5   6      332.99      257.53     57.93 o
  11   5   6      639.46      648.88     61.77 o
  12   5   6     1124.43     1109.23     74.90 o
  13   5   6     2991.16     2898.76    267.72 o
  14   5   6     2053.43     2255.49    108.51 o
  15   5   6      580.93      691.58     66.11 o
  16   5   6      397.56      446.08    113.38 o
  17   5   6     2009.90     1931.25    179.62 o
  18   5   6      233.43      121.33    105.43 o
  19   5   6       36.13       32.57    106.32 o
  20   5   6       82.48       -4.55    127.94 o
  21   5   6       41.10       89.26    166.62 o
   0   6   6     6301.44     7242.19    204.42 o
   1   6   6     2828.08     2897.40    132.26 o
   2   6   6     1526.15     1732.67     59.98 o
   3   6   6      705.02      786.85     72.98 o
   4   6   6     1430.29     1435.93     61.19 o
   5   6   6      773.58      867.47     49.23 o
   6   6   6     3714.51     3556.09    199.67 o
   7   6   6     5500.78     5637.76    171.21 o
   8   6   6     1045.57      751.37     53.14 o
   9   6   6      976.74     1004.77     63.70 o
  10   6   6     2911.87     2992.85    138.95 o
  11   6   6     1627.99     1755.30    128.29 o
  12   6   6     1798.31     2099.03    132.86 o
  13   6   6       38.05       12.54     58.46 o
  14   6   6      129.83       93.72     76.54 o
  15   6   6       42.54      196.37     79.95 o
  16   6   6     1271.57     1075.37    336.22 o
  17   6   6      194.81      138.65    133.89 o
  18   6   6      615.72      602.10    217.20 o
  19   6   6      168.22      332.93    118.54 o
  20   6   6      337.33      261.83    172.57 o
  21   6   6      218.15      243.98    184.47 o
   1   7   6     2465.76     2564.04     71.76 o
   2   7   6     3370.04     3520.73     98.12 o
   3   7   6      226.49      225.18     34.95 o
   4   7   6     1874.63     1945.63     57.76 o
   5   7   6     1021.13      991.51     45.44 o
   6   7   6      877.65      842.92     82.63 o
   7   7   6     2182.61     2108.18    138.75 o
   8   7   6      377.97      434.23     87.61 o
   9   7   6     1105.49      964.75    134.85 o
  10   7   6      897.99      787.17    159.50 o
  11   7   6        3.00       75.60    110.09 o
  12   7   6     1156.08     1057.99    107.24 o
  13   7   6      609.41      573.83    324.32 o
  14   7   6     1829.84     1667.92    151.74 o
  15   7   6     1511.30     1445.89    142.88 o
  16   7   6      358.63      448.56     96.51 o
  17   7   6     1139.74     1412.62    151.47 o
  18   7   6     1023.87     1057.04    267.78 o
  19   7   6      183.51      612.93    238.03 o
  20   7   6       63.02      440.36    249.93 o
   0   8   6     1619.29     1786.45    300.51 o
   1   8   6     5092.43     4976.72    193.57 o
   2   8   6     3814.95     3704.82    254.24 o
   3   8   6      249.37      295.18     31.10 o
   4   8   6     2551.19     2646.60     69.87 o
   5   8   6     5150.70     5081.83    156.86 o
   6   8   6      462.24      452.77     34.58 o
   7   8   6     1152.21     1147.86    132.27 o
   8   8   6      588.88      672.05     64.42 o
   9   8   6     1162.97     1132.69    120.25 o
  10   8   6     2630.97     2445.46    238.37 o
  11   8   6     6480.76     7105.71    317.72 o
  12   8   6      629.07      602.77     80.19 o
  13   8   6      448.21      545.57     94.05 o
  14   8   6      734.66      712.58    106.76 o
  15   8   6      881.75      787.42    187.45 o
  16   8   6      612.52      423.05    105.43 o
  17   8   6      970.72     1737.62    261.83 o
  18   8   6      133.25      -71.41    124.97 o
  19   8   6      201.71       77.36    160.67 o
  20   8   6       39.11       35.70    154.72 o
   1   9   6     2561.76     2260.39    123.42 o
   2   9   6     5049.04     4983.60    269.70 o
   3   9   6    11297.90    11076.89    268.90 o
   4   9   6     4102.61     4225.74     89.12 o
   5   9   6     2957.59     3209.17    105.75 o
   6   9   6      281.48      408.34     30.86 o
   7   9   6     1156.74     1030.50     81.89 o
   8   9   6     1104.80     1100.08    115.09 o
   9   9   6     1269.77     1215.19     70.93 o
  10   9   6      453.88      559.62     78.16 o
  11   9   6      380.11      295.38     81.91 o
  12   9   6      471.40      473.71     79.22 o
  13   9   6     1873.59     1958.80    360.02 o
  14   9   6      234.08      367.46     98.19 o
  15   9   6      802.58      921.30    148.77 o
  16   9   6      270.62      398.70    148.77 o
  17   9   6       37.10       11.90    136.87 o
  18   9   6      565.61      517.72    178.52 o
  19   9   6      538.11      928.32    261.83 o
   0  10   6     4006.93     3870.31    336.22 o
   1  10   6     5748.94     5877.25    416.57 o
   2  10   6     1854.59     1723.28    155.52 o
   3  10   6     2738.65     2720.69    281.64 o
   4  10   6      501.21      468.68     77.00 o
   5  10   6      976.79      893.46     48.46 o
   6  10   6     2191.98     2041.77     74.06 o
   7  10   6     3377.28     3504.08    161.48 o
   8  10   6       17.51       25.80     28.13 o
   9  10   6     2429.22     2456.94    121.31 o
  10  10   6      111.14       19.94     35.83 o
  11  10   6     3331.74     3136.05    211.71 o
  12  10   6      371.74      331.93     77.00 o
  13  10   6       24.81       56.80     89.26 o
  14  10   6      358.84      202.33    124.97 o
  15  10   6      909.37      684.34    166.62 o
  16  10   6       42.44       77.36    196.37 o
  17  10   6     1197.49     1243.71    232.08 o
  18  10   6       43.40      -59.51    142.82 o
  19  10   6       44.83      -89.26    136.87 o
   1  11   6     3566.25     3223.38    443.33 o
   2  11   6       45.74       32.16     97.22 o
   3  11   6     2443.46     2188.85    195.20 o
   4  11   6     4364.69     4373.90    196.39 o
   5  11   6     1005.82     1042.91    154.72 o
   6  11   6     1908.06     2048.31    112.34 o
   7  11   6       37.68       42.62     36.24 o
   8  11   6      802.41      833.40     63.56 o
   9  11   6     1001.99      929.99    100.87 o
  10  11   6      692.92      622.29     87.56 o
  11  11   6      212.43       77.36    113.06 o
  12  11   6      363.88      333.24    166.62 o
  13  11   6     1394.98     1410.33    214.23 o
  14  11   6     1129.03     1315.12    255.88 o
  15  11   6      723.41      898.56    184.47 o
  16  11   6      128.57      249.93    154.72 o
  17  11   6      361.42      333.24    226.13 o
   0  12   6     4392.92     4623.73    333.24 o
   1  12   6      427.19      320.11    108.62 o
   2  12   6     1894.47     1755.13    160.98 o
   3  12   6     1965.00     2441.00    177.85 o
   4  12   6     2655.98     3157.72    359.97 o
   5  12   6      519.10      493.91     99.94 o
   6  12   6     2783.79     2342.41     97.16 o
   7  12   6       81.09        2.06     28.85 o
   8  12   6      327.81      288.75     91.05 o
   9  12   6     1710.40     1522.40     90.84 o
  10  12   6      534.67      345.14    142.82 o
  11  12   6     2434.57     2088.71    232.08 o
  12  12   6     1562.81     1624.56    220.18 o
  13  12   6     1693.85     1749.52    232.08 o
  14  12   6      270.90      -11.90    130.92 o
  15  12   6      215.68      374.90    190.42 o
  16  12   6      544.31      285.64    184.47 o
  17  12   6       44.01      -47.61    160.67 o
  18  12   6      361.69      606.98    249.93 o
   1  13   6      155.53      224.76    128.29 o
   2  13   6     1928.02     2050.49    174.28 o
   3  13   6      754.84      963.72    113.68 o
   4  13   6     1202.09     1152.36    188.86 o
   5  13   6      322.35      189.57     92.63 o
   6  13   6     1200.91     1167.39    123.65 o
   7  13   6     1140.30      875.20    312.41 o
   8  13   6      136.43       94.77     51.29 o
   9  13   6      572.49      624.83    154.72 o
  10  13   6      328.36      487.96    142.82 o
  11  13   6     1334.17     1219.90    202.33 o
  12  13   6     1537.64     1582.90    243.98 o
  13  13   6      883.96      583.17    178.52 o
  14  13   6     1067.40     1208.00    226.13 o
  15  13   6      324.78      345.14    208.28 o
  16  13   6      435.67      410.60    196.37 o
  17  13   6        8.25      172.57    184.47 o
   0  14   6      417.21      464.16    166.62 o
   1  14   6     2071.35     1956.62    183.86 o
   2  14   6      206.27       97.12     83.71 o
   3  14   6     1149.69     1030.95    161.65 o
   4  14   6       24.65        7.35     75.01 o
   5  14   6     1874.19     1983.31    258.86 o
   6  14   6      297.78      126.35     88.65 o
   7  14   6      144.47       98.86     90.02 o
   8  14   6       47.97      148.77    113.06 o
   9  14   6     2840.48     2779.00    267.78 o
  10  14   6      231.66      267.78    130.92 o
  11  14   6     3161.93     2915.87    279.69 o
  12  14   6      303.78      476.06    172.57 o
  13  14   6      710.07      731.94    220.18 o
  14  14   6       37.25     -196.37    130.92 o
  15  14   6      493.15      624.83    178.52 o
  16  14   6       15.64     -160.67    226.13 o
   1  15   6      584.79      563.65    124.08 o
   2  15   6      859.34      847.13    117.38 o
   3  15   6     1438.63     1273.46    123.46 o
   4  15   6      669.22      627.65    128.38 o
   5  15   6       46.77       40.81     88.06 o
   6  15   6     3233.87     3257.06    615.90 o
   7  15   6      697.09      681.45    121.16 o
   8  15   6      666.55     1273.46    220.18 o
   9  15   6      737.77      964.02    196.37 o
  10  15   6      275.01      482.01    196.37 o
  11  15   6       65.95        0.00    136.87 o
  12  15   6     2329.88     2636.18    339.19 o
  13  15   6      320.43      642.68    232.08 o
  14  15   6      690.49      601.03    190.42 o
  15  15   6       80.92      214.23    166.62 o
   0  16   6     1668.31     1874.49    279.69 o
   1  16   6     1888.36     2144.26    377.87 o
   2  16   6        5.17       81.48    134.39 o
   3  16   6      360.46      342.42     93.81 o
   4  16   6      383.60      346.36    108.92 o
   5  16   6      380.59      341.64    106.74 o
   6  16   6     1217.41     1161.21    342.17 o
   7  16   6     1711.44     1453.37    172.52 o
   8  16   6      599.14      612.93    154.72 o
   9  16   6      433.75      166.62    142.82 o
  10  16   6      648.97      910.47    226.13 o
  11  16   6      255.44      571.27    178.52 o
  12  16   6      107.35      172.57    148.77 o
  13  16   6      311.39      452.26    166.62 o
  14  16   6       84.15      184.47    160.67 o
   1  17   6      151.87      297.33    323.95 o
   2  17   6      199.32      230.69    119.55 o
   3  17   6      134.91      160.31     93.87 o
   4  17   6     1036.45     1346.95    252.96 o
   5  17   6      174.27       53.83    244.12 o
   6  17   6      229.52       12.14    103.03 o
   7  17   6      868.07     1044.82    285.64 o
   8  17   6     2096.65     2600.48    333.24 o
   9  17   6       44.43      -95.21    184.47 o
  10  17   6      203.86       23.80    148.77 o
  11  17   6      260.59      434.40    178.52 o
  12  17   6      244.78      374.90    238.03 o
   0  18   6      806.46     1154.45    297.54 o
   1  18   6     1021.05     1219.93    148.18 o
   2  18   6       13.62       27.91     91.48 o
   3  18   6       39.11     -110.17     83.95 o
   4  18   6      169.07      234.45    109.96 o
   5  18   6       52.65       57.45     92.11 o
   6  18   6      951.61      735.15    261.83 o
   7  18   6      161.76      191.68    115.50 o
   8  18   6       33.92     -196.37    136.87 o
   9  18   6      331.58      434.40    166.62 o
  10  18   6      606.55      743.84    172.57 o
  11  18   6      548.72      606.98    255.88 o
   1  19   6      105.75       33.48     95.90 o
   2  19   6      753.90      510.77    137.40 o
   3  19   6      108.43      393.27    121.21 o
   4  19   6     1569.77     1650.98    199.50 o
   5  19   6      222.47      295.93    191.78 o
   6  19   6      226.09      146.72    125.82 o
   7  19   6      673.96      811.04    157.26 o
   8  19   6     1429.01     1249.66    273.73 o
   0  20   6      528.11      428.01    187.45 o
   1  20   6      826.04      631.24    126.00 o
   2  20   6      939.14     1088.80    182.29 o
   3  20   6      136.35      207.08    154.57 o
   4  20   6      187.36       54.14    107.55 o
   5  20   6      388.29      203.45    118.97 o
   6  20   6       55.90       77.07    162.16 o
   2   0   7    12570.18    12182.04    354.00 o
   4   0   7    16838.97    16816.58    400.49 o
   6   0   7     1112.13     1183.06     74.73 o
   8   0   7     8720.89     9676.63    368.95 o
  10   0   7     4989.44     5317.08    246.96 o
  12   0   7     1354.97     1356.77    184.47 o
  14   0   7     2876.54     2677.84    261.83 o
  16   0   7      139.92      142.82    160.67 o
  18   0   7     1483.38     1535.29    249.93 o
  20   0   7        5.56      -29.75    154.72 o
   0   1   7    12349.95    12384.05    452.26 o
   1   1   7     9100.74     8886.26    238.90 o
   2   1   7     2628.61     2717.78     81.23 o
   3   1   7     1886.73     2035.58     76.03 o
   4   1   7     2603.89     2579.67     81.53 o
   5   1   7      587.16      584.53     36.12 o
   6   1   7     1014.64     1075.37     63.54 o
   7   1   7     3029.88     3103.64    171.65 o
   8   1   7     1435.79     1461.30     76.11 o
   9   1   7      583.88      601.20     53.74 o
  10   1   7       85.28       34.24     43.89 o
  11   1   7      750.97      694.07    148.17 o
  12   1   7     1658.61     1873.73    120.83 o
  13   1   7      929.97      961.07    108.62 o
  14   1   7      478.78      541.78     92.57 o
  15   1   7       54.19       43.14     98.19 o
  16   1   7       62.87      -36.52     88.07 o
  17   1   7      609.44      481.91    109.16 o
  18   1   7      146.21       71.01     94.05 o
  19   1   7      590.85      812.00    199.35 o
  20   1   7       52.01      -49.89    108.44 o
   1   2   7     3351.42     3245.92     95.00 o
   2   2   7     5468.30     5296.83    125.52 o
   3   2   7     4076.77     3999.05    126.68 o
   4   2   7     5275.20     5440.74    141.90 o
   5   2   7     1226.66     1275.40     64.31 o
   6   2   7     1015.51      960.95     48.58 o
   7   2   7     1692.79     1699.82    113.10 o
   8   2   7      232.93      255.40     38.63 o
   9   2   7      262.31      235.44     42.58 o
  10   2   7      336.47      457.10     67.06 o
  11   2   7     1043.59     1046.28     81.16 o
  12   2   7      534.48      553.30     78.52 o
  13   2   7      778.20      762.68     80.16 o
  14   2   7     3411.01     3466.57    192.92 o
  15   2   7      608.97      431.46    110.09 o
  16   2   7      217.65      216.73    101.22 o
  17   2   7      679.79      704.62    121.81 o
  18   2   7      271.45      311.11    107.11 o
  19   2   7      254.70      146.74    124.97 o
  20   2   7       18.91      -36.83    111.45 o
   0   3   7     9737.12     9868.47    294.01 o
   1   3   7     7252.40     7611.79    164.70 o
   2   3   7     1716.44     1657.80     61.46 o
   3   3   7     1629.31     1514.48     58.35 o
   4   3   7     2053.30     2258.44     67.59 o
   5   3   7     4545.90     4727.23    155.62 o
   6   3   7      248.28      299.07     35.99 o
   7   3   7     2798.71     2740.58    210.33 o
   8   3   7       69.37       77.54     38.14 o
   9   3   7     1640.55     1800.96    206.68 o
  10   3   7      213.34      268.93     48.72 o
  11   3   7     8615.67     9321.37    277.91 o
  12   3   7     1070.60      923.01    105.04 o
  13   3   7     1410.37     1633.83     93.70 o
  14   3   7       56.54       -9.31     51.10 o
  15   3   7     1214.03     1100.60     95.99 o
  16   3   7      176.41      134.22    111.52 o
  17   3   7     2030.04     2660.72    258.86 o
  18   3   7       24.10       -2.64    163.65 o
  19   3   7      760.70      922.83    161.96 o
  20   3   7      644.51      662.56    339.19 o
   1   4   7     1253.90     1320.38     50.32 o
   2   4   7     1200.85     1305.72     74.07 o
   3   4   7     2364.25     2357.71     74.75 o
   4   4   7      115.67      123.59     29.58 o
   5   4   7     1746.74     1739.14     85.25 o
   6   4   7     1418.27     1392.55     84.49 o
   7   4   7      266.96      258.96     37.98 o
   8   4   7     1033.46     1049.97     64.60 o
   9   4   7     2431.92     2699.03    431.43 o
  10   4   7      433.99      489.89    109.86 o
  11   4   7     1380.14     1524.61     94.26 o
  12   4   7     3311.88     3633.90    156.35 o
  13   4   7      916.17      895.19    178.74 o
  14   4   7     2396.07     2257.74    115.79 o
  15   4   7      567.60      263.55     91.29 o
  16   4   7     2936.64     3284.08    232.14 o
  17   4   7      586.12      772.36    238.03 o
  18   4   7      976.78      828.98    261.83 o
  19   4   7      137.66      140.61    123.27 o
  20   4   7      704.78      969.97    273.73 o
   0   5   7     7052.28     8048.14    204.49 o
   1   5   7     8839.93     8723.77    173.27 o
   2   5   7       46.03       21.43     53.66 o
   3   5   7      704.26      622.53     71.79 o
   4   5   7      783.91      753.04     53.88 o
   5   5   7     2079.69     1916.24     75.65 o
   6   5   7      139.98       89.50     38.66 o
   7   5   7      528.86      568.21     46.81 o
   8   5   7      106.12       49.86     49.82 o
   9   5   7     1063.58     1352.22    181.50 o
  10   5   7     4227.56     4798.54    556.40 o
  11   5   7     1854.66     2399.57    152.98 o
  12   5   7     2458.21     2499.08    171.14 o
  13   5   7     1370.39     1361.07    181.50 o
  14   5   7      635.31      603.85    113.38 o
  15   5   7      322.66      157.02     92.24 o
  16   5   7     1930.78     2213.71    185.00 o
  17   5   7       18.89      167.03    120.08 o
  18   5   7      179.56       95.84    115.50 o
  19   5   7      538.23      815.25    190.42 o
  20   5   7      588.83      636.73    208.28 o
   1   6   7       21.64       19.35     18.68 o
   2   6   7     5783.60     5818.99    147.39 o
   3   6   7     2588.70     2534.95     80.74 o
   4   6   7     2891.47     3042.60     92.73 o
   5   6   7     2422.53     2675.72    287.21 o
   6   6   7     5153.94     5229.72    198.26 o
   7   6   7      441.42      482.11     48.79 o
   8   6   7      291.51      309.55     73.87 o
   9   6   7       73.35       36.15     56.69 o
  10   6   7      255.02      263.05     62.69 o
  11   6   7      207.84      224.69     67.07 o
  12   6   7      610.20      626.32     83.84 o
  13   6   7      181.32      151.89     83.84 o
  14   6   7      998.61      739.85    115.20 o
  15   6   7      382.73      259.06     94.61 o
  16   6   7     1359.97     1497.48    162.65 o
  17   6   7      636.80      714.09    196.37 o
  18   6   7      191.54      398.70    166.62 o
  19   6   7      152.84       -5.95    148.77 o
   0   7   7    17326.35    18419.92    473.22 o
   1   7   7     4870.77     5326.49    114.27 o
   2   7   7      874.93      862.66     35.61 o
   3   7   7      605.45      585.27     32.95 o
   4   7   7     1116.03     1249.30    110.05 o
   5   7   7     1111.14      998.37     72.46 o
   6   7   7     4311.35     4559.14    284.36 o
   7   7   7      131.46       69.28     30.68 o
   8   7   7     1692.42     1436.37     71.73 o
   9   7   7     3213.71     3212.81    140.40 o
  10   7   7      842.48      886.18     88.65 o
  11   7   7     1136.58     1148.66    116.92 o
  12   7   7     1528.22     1514.76    142.88 o
  13   7   7      336.76      213.01     83.31 o
  14   7   7      153.72      119.02     84.16 o
  15   7   7     2075.11     1835.83    220.18 o
  16   7   7     1174.65     1481.74    202.33 o
  17   7   7      414.16      422.50    166.62 o
  18   7   7      361.34      618.88    232.08 o
  19   7   7      390.37      392.75    184.47 o
   1   8   7     1611.46     1562.02     85.16 o
   2   8   7      546.50      631.21     63.43 o
   3   8   7    10319.42    10840.46    195.89 o
   4   8   7     1354.48     1288.03     51.89 o
   5   8   7     1002.93     1006.34     65.39 o
   6   8   7     1151.63     1177.95     51.80 o
   7   8   7      560.84      482.81     55.83 o
   8   8   7      846.82      847.82     59.22 o
   9   8   7      477.44      420.97     95.74 o
  10   8   7      219.02       99.63     64.31 o
  11   8   7      131.30      187.74     57.36 o
  12   8   7      246.67      162.50     80.05 o
  13   8   7     1356.81     1257.78    124.08 o
  14   8   7      927.52      785.50    160.67 o
  15   8   7      210.22      416.55    148.77 o
  16   8   7      347.74      458.21    208.28 o
  17   8   7      207.93      226.13    148.77 o
  18   8   7      119.42      -59.51    136.87 o
  19   8   7      397.58      666.48    214.23 o
   0   9   7     1952.18     2517.17    273.73 o
   1   9   7      341.76       86.29    121.99 o
   2   9   7      146.88      172.57     84.16 o
   3   9   7     1771.04     1923.81    301.96 o
   4   9   7      637.63      618.92     41.69 o
   5   9   7     1046.99     1101.41     49.55 o
   6   9   7     2737.77     2608.08    121.23 o
   7   9   7      227.98      200.62     29.11 o
   8   9   7      121.25       80.69     31.02 o
   9   9   7      442.83      317.78     59.27 o
  10   9   7     1177.07     1067.33    136.87 o
  11   9   7     1767.30     1664.93    134.39 o
  12   9   7      757.68     1100.89    208.28 o
  13   9   7       98.70      113.06    113.06 o
  14   9   7      145.57       83.31    119.02 o
  15   9   7     1054.56     1208.00    202.33 o
  16   9   7      302.59      505.81    160.67 o
  17   9   7      442.66      214.23    172.57 o
  18   9   7      468.16      648.63    249.93 o
   1  10   7     1434.54     1045.58    130.44 o
   2  10   7       42.78       -8.50    101.49 o
   3  10   7      966.02      845.93    106.85 o
   4  10   7       11.24       29.73     71.53 o
   5  10   7      287.40      255.42     41.70 o
   6  10   7      450.93      466.25     29.54 o
   7  10   7     2395.45     2196.18    183.81 o
   8  10   7     1367.04     1181.85    107.54 o
   9  10   7     1892.06     1435.08    177.21 o
  10  10   7      298.94      136.87    113.06 o
  11  10   7      112.15      113.06    107.11 o
  12  10   7      128.02      226.13    124.97 o
  13  10   7     2427.01     2945.62    321.34 o
  14  10   7      898.88      630.78    178.52 o
  15  10   7     1467.66     1987.55    297.54 o
  16  10   7        0.84      -77.36    136.87 o
  17  10   7     1195.75     1731.67    255.88 o
  18  10   7       28.78     -208.28    178.52 o
   0  11   7      335.91      357.05    142.82 o
   1  11   7     1672.57     1625.50    180.79 o
   2  11   7      461.88      337.71    160.67 o
   3  11   7      277.61      463.83     85.50 o
   4  11   7      767.37      806.10    101.17 o
   5  11   7       81.17      249.34     83.72 o
   6  11   7       98.74       49.14     30.06 o
   7  11   7      273.60      166.77     29.74 o
   8  11   7     1194.65      966.12    158.00 o
   9  11   7      396.10      244.70    116.04 o
  10  11   7     1458.01     2064.91    243.98 o
  11  11   7      435.86      636.73    184.47 o
  12  11   7     1110.90      731.94    160.67 o
  13  11   7       67.04      279.69    178.52 o
  14  11   7      333.61       59.51    113.06 o
  15  11   7      153.55      148.77    130.92 o
  16  11   7      457.54      547.47    238.03 o
  17  11   7      179.29      -77.36    160.67 o
   1  12   7      681.13      713.90    126.02 o
   2  12   7     2413.10     2563.63    215.94 o
   3  12   7      923.55      914.21    225.30 o
   4  12   7     2662.43     2840.60    178.62 o
   5  12   7     1854.90     2178.78    331.20 o
   6  12   7     1635.52     1757.48    155.74 o
   7  12   7     1156.06     1380.57    202.33 o
   8  12   7     3302.68     4106.02    357.05 o
   9  12   7      566.06      821.20    196.37 o
  10  12   7     1836.07     2225.58    261.83 o
  11  12   7       76.87      166.62    178.52 o
  12  12   7      792.03      363.00    136.87 o
  13  12   7      558.87      916.42    178.52 o
  14  12   7      749.00      880.71    226.13 o
  15  12   7      478.73      702.19    190.42 o
  16  12   7       12.31      -77.36    160.67 o
   0  13   7     3055.43     2344.60    309.44 o
   1  13   7     1155.75     1016.10    161.63 o
   2  13   7     2584.28     2655.55    176.53 o
   3  13   7      167.52      237.48    102.26 o
   4  13   7      873.75      844.37    152.73 o
   5  13   7       74.32      309.34     94.12 o
   6  13   7      758.69      732.19    183.80 o
   7  13   7      174.18       23.80    172.57 o
   8  13   7     1610.56     1933.99    255.88 o
   9  13   7      264.13      470.11    172.57 o
  10  13   7     1773.04     2005.40    261.83 o
  11  13   7      131.75      202.33    154.72 o
  12  13   7      383.52      374.90    154.72 o
  13  13   7      436.31      720.04    184.47 o
  14  13   7      308.05      220.18    208.28 o
  15  13   7      396.50      220.18    172.57 o
   1  14   7     2428.17     2208.94    212.21 o
   2  14   7       60.17      -43.20     77.51 o
   3  14   7     3093.18     3298.95    195.57 o
   4  14   7      929.98      931.34    156.40 o
   5  14   7     1771.51     1573.81    150.11 o
   6  14   7       78.91      181.88     81.88 o
   7  14   7      817.30     1041.38    220.18 o
   8  14   7       14.33       17.85    124.97 o
   9  14   7     1144.90     1517.44    249.93 o
  10  14   7       15.44      279.69    160.67 o
  11  14   7      478.81      374.90    148.77 o
  12  14   7      115.07      -17.85    124.97 o
  13  14   7      316.47      351.09    172.57 o
  14  14   7      138.83      -11.90    226.13 o
   0  15   7       20.89     -223.15    148.77 o
   1  15   7     1808.85     1785.30    565.32 o
   2  15   7       26.10      161.75     93.67 o
   3  15   7      126.84      120.73     93.75 o
   4  15   7       51.42      -13.55    104.18 o
   5  15   7     1334.45     1354.18    135.34 o
   6  15   7       19.96      162.98     99.23 o
   7  15   7      764.60      708.14    184.47 o
   8  15   7      743.82      327.29    142.82 o
   9  15   7       65.58     -190.42    190.42 o
  10  15   7      747.27      660.53    196.37 o
  11  15   7      308.07      166.62    214.23 o
  12  15   7      571.64      386.80    190.42 o
  13  15   7      165.30       -5.95    136.87 o
   1  16   7      170.88      145.92    181.50 o
   2  16   7     1205.65     1050.41    130.77 o
   3  16   7      119.22       12.04    120.59 o
   4  16   7     1144.44     1463.04    144.53 o
   5  16   7     1704.57     1439.73    154.30 o
   6  16   7      182.02      252.96    147.41 o
   7  16   7      931.80      839.61    220.18 o
   8  16   7      375.89      351.09    208.28 o
   9  16   7      428.68      499.86    172.57 o
  10  16   7      262.49      136.87    160.67 o
  11  16   7       65.13       23.80    232.08 o
  12  16   7      161.15       -5.95    148.77 o
   0  17   7     3908.18     3201.50    410.60 o
   1  17   7        5.69       62.71     97.99 o
   2  17   7     1424.83     1528.86    171.56 o
   3  17   7        3.04      -13.66    110.64 o
   4  17   7      738.86      701.49    134.49 o
   5  17   7      301.14      302.82    165.35 o
   6  17   7     1916.79     2123.29    189.12 o
   7  17   7      195.84       66.50    118.54 o
   8  17   7      399.04      553.42    196.37 o
   9  17   7       88.27       41.66    160.67 o
  10  17   7     1665.43     2017.31    303.49 o
   1  18   7       14.50      -74.40    109.80 o
   2  18   7      101.12       49.30     98.08 o
   3  18   7      930.05      918.85    145.89 o
   4  18   7      455.45      237.53    122.02 o
   5  18   7      499.44      477.08    123.91 o
   6  18   7      386.09      397.44    128.05 o
   7  18   7      486.00      604.26    199.35 o
   8  18   7     1191.67     1779.28    255.88 o
   0  19   7     1754.15     1574.74    279.69 o
   1  19   7       86.91       81.72    176.35 o
   2  19   7      367.09      223.49    134.69 o
   3  19   7      406.19      342.77    127.96 o
   4  19   7      706.97      590.98    129.54 o
   5  19   7      931.19      927.80    305.65 o
   0   0   8    15789.69    16144.39    827.15 o
   2   0   8     1380.98     1132.53    151.04 o
   4   0   8      121.63      167.74     89.26 o
   6   0   8      333.50      186.64    101.16 o
   8   0   8      867.00      931.23    229.10 o
  10   0   8     3574.77     3736.32    197.23 o
  12   0   8      913.28     1089.04    169.60 o
  14   0   8      430.94      556.99    105.76 o
  16   0   8      747.23      575.21    101.22 o
  18   0   8       65.62      -59.51    142.82 o
   1   1   8     1261.10     1191.17     94.77 o
   2   1   8     4896.81     4800.07    159.41 o
   3   1   8     7442.55     7590.80    193.61 o
   4   1   8     1361.97     1313.59    151.17 o
   5   1   8      916.87     1007.39     61.57 o
   6   1   8      816.52      766.35     63.26 o
   7   1   8      721.78      719.26     60.98 o
   8   1   8      101.98      110.72     42.18 o
   9   1   8      521.71      673.43    158.90 o
  10   1   8      281.38      382.52     52.02 o
  11   1   8      131.33      153.19     55.83 o
  12   1   8      458.55      470.73     63.46 o
  13   1   8       21.48       29.55     69.57 o
  14   1   8     1406.15     1714.58    115.95 o
  15   1   8      558.75      819.05     96.93 o
  16   1   8      362.40      282.01     95.69 o
  17   1   8      765.22     1202.05    143.07 o
  18   1   8      744.48      606.07    232.08 o
  19   1   8      517.62      354.38    138.67 o
   0   2   8     3955.73     4052.46    243.98 o
   1   2   8     1145.09     1053.05    105.14 o
   2   2   8     1999.83     1992.50     78.16 o
   3   2   8        5.83       38.59     31.33 o
   4   2   8     2476.26     2396.78    153.07 o
   5   2   8      827.96      773.47     61.43 o
   6   2   8       12.54       12.08     40.27 o
   7   2   8      634.48      577.59     51.03 o
   8   2   8     1871.38     2019.26    152.03 o
   9   2   8      419.16      513.53     56.71 o
  10   2   8     5185.19     5805.35    186.13 o
  11   2   8     1551.07     1599.88     84.70 o
  12   2   8     2805.00     3020.83    132.52 o
  13   2   8      255.19      279.62     58.90 o
  14   2   8      428.33      483.93     75.29 o
  15   2   8      137.95      -20.83     98.19 o
  16   2   8      726.00      956.62    130.44 o
  17   2   8      340.68      401.08    125.40 o
  18   2   8      797.21      777.86    161.63 o
  19   2   8       34.61     -130.92    220.18 o
   1   3   8      309.60      388.54     47.79 o
   2   3   8     2980.79     2830.83    184.65 o
   3   3   8      148.85      204.85     44.38 o
   4   3   8     1425.47     1293.07     74.80 o
   5   3   8     1398.47     1299.61    117.46 o
   6   3   8     1581.09     1513.04    135.69 o
   7   3   8     2626.52     2869.63    147.60 o
   8   3   8     3213.63     3423.27    150.17 o
   9   3   8     1476.66     1435.87    100.74 o
  10   3   8       37.89       53.73     43.65 o
  11   3   8      609.75      581.96     66.14 o
  12   3   8      293.58      296.71     51.68 o
  13   3   8     5174.97     5746.30    221.57 o
  14   3   8       61.04      278.36    111.52 o
  15   3   8     2223.70     2342.43    193.01 o
  16   3   8      358.97      647.65    169.60 o
  17   3   8      118.15       68.37     94.61 o
  18   3   8      443.11      696.24    232.08 o
  19   3   8      665.36      577.22    255.88 o
   0   4   8     1506.21     1685.83    128.05 o
   1   4   8      588.09      519.91     47.22 o
   2   4   8     1835.44     1850.09     75.44 o
   3   4   8     1848.59     1883.70     78.38 o
   4   4   8     1188.14     1330.89     99.76 o
   5   4   8     2633.43     2777.76    110.81 o
   6   4   8     1037.02      875.89    105.81 o
   7   4   8      812.55      966.93    170.40 o
   8   4   8      415.53      470.37     65.07 o
   9   4   8     4735.44     5408.40    196.29 o
  10   4   8     2841.03     3032.55    341.38 o
  11   4   8     3676.22     3935.28    224.47 o
  12   4   8     3579.81     4216.58    240.61 o
  13   4   8      555.43      514.87     90.39 o
  14   4   8      485.44      527.13    108.62 o
  15   4   8     2475.97     2620.70    368.95 o
  16   4   8      496.88      713.65    110.03 o
  17   4   8     1199.74     1428.18    261.83 o
  18   4   8      406.52      547.47    178.52 o
  19   4   8       39.73        5.95    154.72 o
   1   5   8      680.39      703.41     43.72 o
   2   5   8     2061.87     1957.04    128.62 o
   3   5   8     1317.90     1350.07     75.65 o
   4   5   8     1491.48     1343.51    117.96 o
   5   5   8      238.24      258.59     47.23 o
   6   5   8     1630.05     1520.57    130.60 o
   7   5   8     1138.37      916.69    169.78 o
   8   5   8     2084.78     2342.62    219.27 o
   9   5   8     2071.91     2086.18    124.03 o
  10   5   8     1191.78     1018.61     83.72 o
  11   5   8       94.43      192.97     89.26 o
  12   5   8     1305.16     1413.01    142.82 o
  13   5   8      851.27      841.29    125.40 o
  14   5   8     1750.94     1861.11    145.81 o
  15   5   8      431.81      345.14    154.72 o
  16   5   8      360.03      374.90    220.18 o
  17   5   8     1227.34     1237.76    238.03 o
  18   5   8       69.07      -71.41    130.92 o
   0   6   8     8290.78     8607.39    410.35 o
   1   6   8     1306.16     1343.12    109.11 o
   2   6   8     3862.45     3660.37    142.28 o
   3   6   8     1654.70     1822.59    144.77 o
   4   6   8     2739.53     2693.24    198.41 o
   5   6   8      710.21      601.58     78.01 o
   6   6   8     3834.26     3877.08    163.36 o
   7   6   8      304.73      173.68     56.69 o
   8   6   8     2189.99     2252.34    128.41 o
   9   6   8       10.74      -60.06     50.10 o
  10   6   8      390.30      387.58     85.37 o
  11   6   8      895.83      798.14    106.74 o
  12   6   8      323.45      328.78     98.64 o
  13   6   8      358.53      377.52     94.61 o
  14   6   8      279.46      101.16    136.87 o
  15   6   8       15.50       95.21    190.42 o
  16   6   8      262.92      392.75    178.52 o
  17   6   8       50.13      107.11    154.72 o
  18   6   8       99.38      208.28    226.13 o
   1   7   8     1405.80     1450.61     82.29 o
   2   7   8     4077.90     4427.60    127.26 o
   3   7   8     3135.19     2902.69     98.26 o
   4   7   8     3791.70     4171.50    154.12 o
   5   7   8     4563.39     4350.96    138.56 o
   6   7   8      373.53      321.87     40.53 o
   7   7   8      851.10      743.20     50.73 o
   8   7   8      263.98      355.37     74.73 o
   9   7   8      444.77      350.12    136.28 o
  10   7   8     2081.36     1772.91    255.88 o
  11   7   8     1293.14     1121.97    169.60 o
  12   7   8      108.46      -17.85    119.02 o
  13   7   8       90.74      184.47    119.02 o
  14   7   8      241.76      172.57    142.82 o
  15   7   8      283.64       95.21    160.67 o
  16   7   8      119.02      -77.36    202.33 o
  17   7   8      107.56      -71.41    160.67 o
  18   7   8      677.81      595.08    190.42 o
   0   8   8      170.56      128.68     28.58 o
   1   8   8     7059.71     7854.92    179.87 o
   2   8   8     1325.54     1296.17     67.70 o
   3   8   8      266.33      270.93     22.74 o
   4   8   8      825.15      759.96     63.25 o
   5   8   8     2347.90     2058.07    102.09 o
   6   8   8      205.45      157.91     31.60 o
   7   8   8     4227.76     4302.69    231.51 o
   8   8   8      130.24       26.75     67.00 o
   9   8   8       55.91       32.17     53.84 o
  10   8   8      156.08      130.92    148.77 o
  11   8   8      342.99      446.31    142.82 o
  12   8   8      409.50      761.70    202.33 o
  13   8   8      682.15      547.47    160.67 o
  14   8   8      285.37      202.33    154.72 o
  15   8   8      388.55      845.01    297.54 o
  16   8   8       80.28        5.95    154.72 o
  17   8   8       19.83      -95.21    154.72 o
   1   9   8     1764.09     1896.53    185.52 o
   2   9   8      527.78      490.34    147.09 o
   3   9   8      463.76      343.42    157.18 o
   4   9   8     3194.40     3283.34    113.57 o
   5   9   8      139.75      109.22     21.51 o
   6   9   8     1255.97     1066.85     53.26 o
   7   9   8     1467.05     1345.61    112.52 o
   8   9   8     1561.60     1320.34    304.92 o
   9   9   8     1178.30     1070.74    131.30 o
  10   9   8      228.21        0.00    107.11 o
  11   9   8       32.64      -41.66    124.97 o
  12   9   8      476.17      357.05    142.82 o
  13   9   8      469.04      684.34    208.28 o
  14   9   8     1545.85     1475.79    232.08 o
  15   9   8      442.60      589.12    172.57 o
  16   9   8       24.33      142.82    226.13 o
  17   9   8       61.61      297.54    172.57 o
   0  10   8       78.60      142.82    202.33 o
   1  10   8     1748.04     1804.06    437.38 o
   2  10   8      443.27      435.14    119.87 o
   3  10   8      482.41      553.37    115.00 o
   4  10   8      669.52      756.96    109.51 o
   5  10   8      882.90      692.78    143.88 o
   6  10   8      568.73      452.15    143.04 o
   7  10   8      540.95      382.44     63.74 o
   8  10   8      324.61       88.15     88.65 o
   9  10   8      182.81      167.52    110.97 o
  10  10   8      996.34      934.27    184.47 o
  11  10   8     2306.92     3034.88    345.14 o
  12  10   8      418.68      553.42    166.62 o
  13  10   8      647.40      612.93    166.62 o
  14  10   8       41.32      113.06    208.28 o
  15  10   8        5.87     -154.72    160.67 o
  16  10   8       65.21       -5.95    172.57 o
   1  11   8       17.65      -68.37     94.61 o
   2  11   8      581.41      620.25    258.86 o
   3  11   8     1943.55     2019.92    175.94 o
   4  11   8       36.61       73.42     86.14 o
   5  11   8      189.67      326.96    105.43 o
   6  11   8     2767.50     2849.87    223.68 o
   7  11   8      636.08      927.76    232.08 o
   8  11   8     4393.28     5409.67    332.92 o
   9  11   8     1648.56     1262.43    288.61 o
  10  11   8      531.59      446.31    190.42 o
  11  11   8       67.98     -130.92    130.92 o
  12  11   8      770.23      761.70    190.42 o
  13  11   8      248.20      214.23    154.72 o
  14  11   8     1885.44     2100.62    303.49 o
  15  11   8       17.81       77.36    166.62 o
   0  12   8     2752.14     2279.14    291.59 o
   1  12   8      866.78     1055.68    261.83 o
   2  12   8       20.72       28.98     89.33 o
   3  12   8      830.07     1063.73    153.94 o
   4  12   8      241.42      207.47     86.85 o
   5  12   8      325.48      243.41     92.39 o
   6  12   8     2356.71     1992.46    171.14 o
   7  12   8      623.50      968.46    404.65 o
   8  12   8      429.68      286.54    129.72 o
   9  12   8     1915.77     2237.05    201.84 o
  10  12   8       80.92      -65.46    113.06 o
  11  12   8      301.39      243.98    166.62 o
  12  12   8      290.38      464.16    214.23 o
  13  12   8      142.43      -23.80    166.62 o
  14  12   8      116.99     -249.93    166.62 o
  15  12   8      200.73      309.44    255.88 o
   1  13   8      332.34      136.87    154.72 o
   2  13   8     2750.94     3212.16    313.07 o
   3  13   8     1551.18     1549.74    148.38 o
   4  13   8     4184.99     4809.97    262.49 o
   5  13   8      532.22      468.05    117.93 o
   6  13   8     1194.36     1135.90    152.98 o
   7  13   8      552.49      724.59    166.62 o
   8  13   8     1146.02      808.60    416.55 o
   9  13   8      419.28      340.73    139.84 o
  10  13   8      376.50      226.13    160.67 o
  11  13   8      307.16      238.03    154.72 o
  12  13   8      156.64      499.86    238.03 o
  13  13   8      705.48      452.26    190.42 o
  14  13   8       70.28      -83.31    154.72 o
   1  14   8      769.37      886.66    226.13 o
   2  14   8      213.60      318.25    105.69 o
   3  14   8      625.85      913.26    118.67 o
   4  14   8      329.74      221.43    110.06 o
   5  14   8      362.42      519.75    169.24 o
   6  14   8      785.14      630.21    133.86 o
   7  14   8      675.14      634.46    172.77 o
   8  14   8      251.84      194.29    117.23 o
   9  14   8     1033.81     1260.48    223.15 o
  10  14   8       48.71      124.97    160.67 o
  11  14   8       99.54      154.72    154.72 o
  12  14   8       91.58      333.24    249.93 o
   1  15   8      403.40      577.22    202.33 o
   2  15   8      626.28      732.27    123.51 o
   3  15   8     1471.75     1742.06    286.49 o
   4  15   8      795.06      647.85    115.24 o
   5  15   8      174.54      199.71    100.19 o
   6  15   8      967.49     1397.25    215.94 o
   7  15   8      448.27      157.07    223.15 o
   8  15   8      175.60      143.68    127.22 o
   9  15   8      745.64      698.27    172.37 o
  10  15   8      440.88      785.50    226.13 o
  11  15   8       33.11      374.90    178.52 o
   0  16   8      525.85      606.98    220.18 o
   1  16   8       34.84      122.64    114.46 o
   2  16   8       60.08     -121.85    104.94 o
   3  16   8      597.93      655.54    161.53 o
   4  16   8       57.87      -20.38     93.48 o
   5  16   8      372.40      703.67    152.33 o
   6  16   8      332.93      510.49    306.46 o
   7  16   8      271.17      497.54    246.96 o
   8  16   8      106.57      172.57    190.42 o
   9  16   8     1349.41     1187.86    182.86 o
   1  17   8       39.44      -36.12    141.76 o
   2  17   8       82.09       19.87    117.03 o
   3  17   8      286.94       38.26    205.38 o
   4  17   8      399.24      363.82    148.09 o
   5  17   8      123.70      315.11    154.22 o
   6  17   8      776.31     1050.03    184.57 o
   7  17   8      163.09      -62.52    371.92 o
   0  18   8      112.17      116.55    160.67 o
   1  18   8      182.95        9.75    139.08 o
   2  18   8       42.91     -128.66    222.48 o
   3  18   8      118.34     -123.23    162.29 o
   4  18   8      552.69      350.81    274.98 o
   2   0   9     4387.93     4873.67    327.29 o
   4   0   9     4014.58     4189.33    333.24 o
   6   0   9     2757.80     3030.60    202.33 o
   8   0   9      567.52      903.97    276.71 o
  10   0   9     3176.39     3741.28    264.81 o
  12   0   9      469.02      688.77    238.03 o
  14   0   9      640.92      589.14    226.13 o
  16   0   9      128.67      -11.90    196.37 o
   1   1   9     7287.86     7470.63    473.08 o
   2   1   9      825.93     1153.29    136.87 o
   3   1   9      275.58      305.11    151.74 o
   4   1   9     1309.83     1365.81    204.05 o
   5   1   9     1004.24     1001.87     87.20 o
   6   1   9     2404.06     2844.30    139.52 o
   7   1   9     3466.48     3571.19    230.19 o
   8   1   9     1057.41     1110.87     75.00 o
   9   1   9      340.61      310.64     60.12 o
  10   1   9      648.54      723.05    110.81 o
  11   1   9      687.84      845.30    152.89 o
  12   1   9     1684.78     1723.56    143.44 o
  13   1   9      124.35      164.28     76.44 o
  14   1   9       98.09       44.69     67.25 o
  15   1   9      793.38      870.63     98.76 o
  16   1   9       31.19      111.55    132.50 o
  17   1   9        3.48     -232.08    196.37 o
  18   1   9       22.53       71.41    130.92 o
   1   2   9     1210.56     1148.50    142.82 o
   2   2   9      220.70      239.86     81.33 o
   3   2   9     1491.92     1774.65    163.01 o
   4   2   9       26.76        2.74     61.07 o
   5   2   9     1036.32     1013.64     81.38 o
   6   2   9     1166.02     1207.28    134.48 o
   7   2   9      658.22      521.92     71.99 o
   8   2   9     2897.92     3068.13    152.76 o
   9   2   9     1663.08     1689.62    124.74 o
  10   2   9     1205.20     1014.80    199.27 o
  11   2   9      610.81      515.91     73.01 o
  12   2   9      198.03      312.81     55.21 o
  13   2   9      563.61      519.08    112.53 o
  14   2   9     1278.50     1344.73    121.17 o
  15   2   9       19.57       -4.26     83.41 o
  16   2   9      266.12      190.42    202.33 o
  17   2   9       92.16     -101.16    142.82 o
   0   3   9      414.97      273.73     65.46 o
   1   3   9      609.38      731.94    119.02 o
   2   3   9      113.34       83.36     51.55 o
   3   3   9      592.35      562.53     71.70 o
   4   3   9      274.54      384.71     69.64 o
   5   3   9     2112.53     2211.39    138.19 o
   6   3   9     2901.82     3309.71    190.50 o
   7   3   9        3.77       82.51     61.43 o
   8   3   9      406.59      524.76     88.62 o
   9   3   9     4172.33     4494.24    583.82 o
  10   3   9      166.35      143.35     67.01 o
  11   3   9     4753.54     4845.81    215.76 o
  12   3   9      134.87       66.63    107.72 o
  13   3   9     1699.56     1707.48    140.53 o
  14   3   9      706.57      784.11    103.26 o
  15   3   9      228.33      442.11    121.99 o
  16   3   9       52.01      210.53    124.97 o
  17   3   9      669.81      779.55    196.37 o
   1   4   9       36.49      -36.96     50.71 o
   2   4   9      145.53       82.61     45.74 o
   3   4   9     2999.66     2897.44    136.05 o
   4   4   9      476.94      464.55    138.95 o
   5   4   9        9.62       15.67     97.30 o
   6   4   9     1364.87     1449.77    108.88 o
   7   4   9     4299.70     4539.23    197.89 o
   8   4   9      591.64      558.43     88.59 o
   9   4   9     2667.89     2908.42    152.54 o
  10   4   9      222.38      348.28     84.88 o
  11   4   9      415.52      409.88     77.81 o
  12   4   9     2468.47     2888.31    226.34 o
  13   4   9     2388.08     2722.45    220.88 o
  14   4   9     1440.45     1666.74    185.14 o
  15   4   9      450.28      601.60    130.98 o
  16   4   9      246.81      227.12     99.94 o
  17   4   9      103.27      289.53    121.81 o
   0   5   9      364.90      337.91     54.46 o
   1   5   9     1184.72     1291.25     68.44 o
   2   5   9      253.15      115.34     69.26 o
   3   5   9     1900.12     1678.84    157.03 o
   4   5   9     1800.50     1854.80    171.55 o
   5   5   9     2361.50     2652.90    140.02 o
   6   5   9     1690.76     1566.92    115.94 o
   7   5   9     3166.33     3244.60    171.90 o
   8   5   9     1746.92     1972.28    120.91 o
   9   5   9     2369.69     2564.23    186.42 o
  10   5   9     2688.55     3084.68    167.57 o
  11   5   9      218.86      204.17     87.17 o
  12   5   9      829.09      650.05    124.35 o
  13   5   9      338.88      524.18    124.28 o
  14   5   9      113.51      363.00    208.28 o
  15   5   9      971.10      827.63    166.62 o
  16   5   9      763.22      690.29    184.47 o
  17   5   9      134.72      220.18    232.08 o
   1   6   9       19.90       -8.78     27.58 o
   2   6   9     2194.84     1975.14     83.41 o
   3   6   9      144.68      165.28     35.57 o
   4   6   9     3109.51     3173.38    371.76 o
   5   6   9      276.86      288.67     61.14 o
   6   6   9      282.44      230.24    113.18 o
   7   6   9      833.13      951.07    118.07 o
   8   6   9     1944.48     1813.19    126.72 o
   9   6   9      104.15      335.36    139.84 o
  10   6   9      297.54      170.63    172.57 o
  11   6   9      739.42      664.06    181.50 o
  12   6   9      327.24      385.81    121.06 o
  13   6   9     1672.46     1412.59    176.58 o
  14   6   9      571.17      436.81    122.03 o
  15   6   9      614.47      690.29    196.37 o
  16   6   9      477.95      612.93    249.93 o
   0   7   9     1613.73     1637.29     85.84 o
   1   7   9      235.16      220.52     37.31 o
   2   7   9      361.85      317.04     43.27 o
   3   7   9      115.87       69.95     32.26 o
   4   7   9      138.25      133.17     45.31 o
   5   7   9       56.70       38.23     79.40 o
   6   7   9     1270.03     1347.37    363.00 o
   7   7   9      302.61      571.20    413.58 o
   8   7   9      241.51      273.73     99.94 o
   9   7   9      648.25      670.23    330.27 o
  10   7   9      497.80      382.18    190.42 o
  11   7   9      146.77      169.41     98.82 o
  12   7   9       21.60      -16.00     91.29 o
  13   7   9      149.34      115.95    125.25 o
  14   7   9      161.65      350.35    226.13 o
  15   7   9      320.21      184.47    160.67 o
  16   7   9      164.44      297.54    184.47 o
   1   8   9      308.64      263.72     28.67 o
   2   8   9     1128.78     1110.75     75.18 o
   3   8   9     3584.53     3421.71    254.24 o
   4   8   9      957.54      896.83     80.74 o
   5   8   9      131.01       95.46     38.99 o
   6   8   9     1739.02     1972.80    187.45 o
   7   8   9       57.89      -55.26     85.69 o
   8   8   9      321.69      341.59    118.54 o
   9   8   9       59.56       17.85     91.43 o
  10   8   9      157.74      342.17    122.03 o
  11   8   9      205.13      418.27    135.82 o
  12   8   9      214.89      163.42    157.69 o
  13   8   9      157.16      205.99    108.44 o
  14   8   9      297.29      267.78    172.57 o
  15   8   9      326.85      214.23    232.08 o
   0   9   9     1437.24     1648.36    238.03 o
   1   9   9        6.05      -65.15    127.94 o
   2   9   9      469.73      613.76    100.80 o
   3   9   9      635.50      514.47    181.50 o
   4   9   9     1043.51     1067.43    440.36 o
   5   9   9      586.93      690.69    178.52 o
   6   9   9      404.60      443.15    187.45 o
   7   9   9      552.35      347.05    110.97 o
   8   9   9       62.26       79.96    107.11 o
   9   9   9     1402.85     1596.68    169.95 o
  10   9   9     1122.84     1210.90    312.41 o
  11   9   9     1814.68     1849.40    249.93 o
  12   9   9      609.18      526.95    149.53 o
  13   9   9       36.63      257.32    138.09 o
  14   9   9       53.26      119.02    154.72 o
  15   9   9      108.14       71.41    166.62 o
   1  10   9      253.07      417.44    138.67 o
   2  10   9      290.56      231.09    208.75 o
   3  10   9     2112.33     2204.01    163.67 o
   4  10   9      745.55      864.81    315.39 o
   5  10   9     2744.41     3401.79    235.64 o
   6  10   9      116.83      121.49     99.94 o
   7  10   9     2153.03     2090.81    419.53 o
   8  10   9     1091.52     1006.11    146.55 o
   9  10   9      184.53      157.99    142.01 o
  10  10   9      168.03       51.83    148.77 o
  11  10   9      660.16      672.98    160.98 o
  12  10   9      478.25      664.84    151.92 o
  13  10   9      946.80      708.62    164.26 o
  14  10   9      464.37      559.37    261.83 o
   0  11   9       13.74     -178.52    178.52 o
   1  11   9       49.40       85.89    136.87 o
   2  11   9      473.34      357.68    291.89 o
   3  11   9      162.37      238.34    166.98 o
   4  11   9     1385.91     1417.50    208.28 o
   5  11   9      154.66      136.02    133.89 o
   6  11   9      529.75      533.72    324.32 o
   7  11   9      382.72      413.18    139.79 o
   8  11   9      614.56      237.16    116.04 o
   9  11   9      539.34      902.59    171.91 o
  10  11   9     2328.62     2779.75    264.19 o
  11  11   9       25.95       59.51    113.61 o
  12  11   9      763.85     1054.17    193.56 o
  13  11   9      122.56      271.09    130.11 o
   1  12   9       76.56      319.70    252.91 o
   2  12   9     1061.05     1224.92    146.79 o
   3  12   9       75.90      151.74    108.70 o
   4  12   9      709.84      702.99    137.40 o
   5  12   9     1024.68      915.02    172.77 o
   6  12   9      281.06      427.97    232.08 o
   7  12   9      110.73      240.78    178.52 o
   8  12   9      475.17      324.32    126.23 o
   9  12   9      164.22      195.52    144.41 o
  10  12   9      108.09      -23.54    126.02 o
  11  12   9       83.93     -161.16    127.05 o
  12  12   9      323.36      -17.03    150.78 o
   0  13   9     1490.39     1410.33    267.78 o
   1  13   9     1332.46     1166.66    191.27 o
   2  13   9     1121.26     1067.14    156.63 o
   3  13   9      324.52      160.93    112.27 o
   4  13   9      125.21      130.76    141.63 o
   5  13   9      831.84      909.62    151.48 o
   6  13   9      551.54      596.16    148.77 o
   7  13   9      894.61      965.38    348.12 o
   8  13   9      484.04      485.41    140.89 o
   9  13   9       22.99       91.03    155.52 o
  10  13   9       54.42      -65.46    138.39 o
  11  13   9      499.07      600.89    171.21 o
   1  14   9     1034.94     1241.51    139.12 o
   2  14   9      316.14      461.10    116.52 o
   3  14   9     2090.73     2078.03    339.72 o
   4  14   9       82.33      141.98    109.96 o
   5  14   9     2158.11     2431.40    327.29 o
   6  14   9      180.12      136.79    164.26 o
   7  14   9      979.94     1033.39    178.22 o
   8  14   9      526.94      508.33    141.50 o
   9  14   9      572.84      747.97    589.12 o
  10  14   9       86.22       27.52    241.01 o
   0  15   9     1005.74      952.12    297.54 o
   1  15   9      820.72      777.26    137.84 o
   2  15   9     1316.47     1468.46    168.64 o
   3  15   9       98.15      110.56    109.23 o
   4  15   9      105.55       62.79    126.86 o
   5  15   9      467.46      254.08    181.50 o
   6  15   9      643.50      768.49    166.23 o
   7  15   9      724.39      769.11    166.90 o
   8  15   9     1350.54     1425.34    210.97 o
   1  16   9      398.20       85.08    212.21 o
   2  16   9      642.87      725.36    133.83 o
   3  16   9      160.95       48.90    152.58 o
   4  16   9     1016.15      686.19    149.58 o
   5  16   9      506.47      279.69    273.73 o
   6  16   9      116.35      -44.21    181.50 o
   0  17   9       82.39      249.93    184.47 o
   1  17   9       74.89      172.57    190.42 o
   0   0  10     6913.45     7509.85    499.86 o
   2   0  10      860.88      606.98    124.97 o
   4   0  10      642.43      815.25    148.77 o
   6   0  10     1028.28      880.71    160.67 o
   8   0  10      418.37      408.40    175.55 o
  10   0  10     1849.94     1920.53    152.98 o
  12   0  10     2025.47     1824.75    339.19 o
   1   1  10      311.23      329.61     84.35 o
   2   1  10     1206.60     1179.66    193.40 o
   3   1  10     1223.57     1129.38    113.38 o
   4   1  10      140.10      174.42    110.09 o
   5   1  10     1276.50     1291.28    105.76 o
   6   1  10      684.86      714.00    158.52 o
   7   1  10     1316.94     1349.76    107.61 o
   8   1  10      139.92      103.91     67.97 o
   9   1  10      303.72      402.23    112.78 o
  10   1  10      268.13      284.33     63.00 o
  11   1  10      245.24      437.78     70.46 o
  12   1  10      434.23      304.03     86.73 o
  13   1  10      149.75      391.96    246.96 o
  14   1  10      104.67       71.41    184.47 o
  15   1  10      246.46      -35.70    148.77 o
   0   2  10      384.75      476.06    107.11 o
   1   2  10     1333.21     1230.85     97.18 o
   2   2  10      285.37      359.03     94.05 o
   3   2  10      327.74      175.14    133.89 o
   4   2  10       92.25      110.17     72.83 o
   5   2  10     2857.41     2994.59    157.37 o
   6   2  10       19.05      102.53    146.19 o
   7   2  10     1585.66     1583.19    116.82 o
   8   2  10     1130.75     1140.37    147.79 o
   9   2  10      615.03      610.59    152.33 o
  10   2  10     3474.96     3647.56    196.36 o
  11   2  10     1119.40     1112.68    138.67 o
  12   2  10      585.75      704.53    115.66 o
  13   2  10       61.94      244.24    142.88 o
  14   2  10       60.09      -29.75    130.92 o
  15   2  10      335.13      238.03    166.62 o
   1   3  10       79.64       95.51     54.83 o
   2   3  10      694.12      614.62     94.33 o
   3   3  10     1468.72     1661.27    184.47 o
   4   3  10      543.76      551.03     75.05 o
   5   3  10      419.61      187.04     65.33 o
   6   3  10      614.62      733.58    109.79 o
   7   3  10     3353.46     3779.45    214.77 o
   8   3  10      454.53      423.66     71.99 o
   9   3  10      635.40      770.73    124.08 o
  10   3  10       88.39      130.03    107.88 o
  11   3  10     1182.33     1351.28    157.40 o
  12   3  10      589.88      569.80    115.20 o
  13   3  10     1475.16     1322.28    170.38 o
  14   3  10      285.38      327.87    226.13 o
  15   3  10      626.30      964.02    196.37 o
   0   4  10      223.38      142.82     59.51 o
   1   4  10       38.01       26.79     51.93 o
   2   4  10     1964.56     1855.89    133.78 o
   3   4  10       42.38       95.86     47.29 o
   4   4  10      746.44      632.93     80.06 o
   5   4  10      331.62      289.52     70.62 o
   6   4  10     1774.08     1821.67    183.92 o
   7   4  10       28.13      109.66     86.29 o
   8   4  10      811.79     1053.50    181.50 o
   9   4  10      719.76      874.78    172.57 o
  10   4  10     1657.73     1952.30    195.36 o
  11   4  10      462.54      381.34    121.06 o
  12   4  10     1497.95     1554.74    217.20 o
  13   4  10      367.44      405.30    205.30 o
  14   4  10       50.82      -17.85    258.86 o
  15   4  10      159.31      291.63    517.72 o
   1   5  10      553.41      446.31    130.92 o
   2   5  10     3257.61     3551.47    264.81 o
   3   5  10     1270.89     1186.49    377.87 o
   4   5  10     1668.79     1696.00    297.54 o
   5   5  10      595.48      623.05    125.82 o
   6   5  10     1244.16     1237.09    141.40 o
   7   5  10      855.30      719.99    124.08 o
   8   5  10     2993.74     3181.92    288.61 o
   9   5  10      901.81     1083.40    196.37 o
  10   5  10      810.10      835.75    135.82 o
  11   5  10      133.64      284.83    273.73 o
  12   5  10      361.68      126.27    169.60 o
  13   5  10      757.62      544.25    145.81 o
  14   5  10      299.18        6.80    255.88 o
  15   5  10      469.56      450.38    181.50 o
   1   6  10     1641.61     1196.10    261.83 o
   2   6  10     3148.74     3570.48    276.71 o
   3   6  10      599.39      478.33    109.40 o
   4   6  10      241.69      375.14    104.19 o
   5   6  10      818.56      883.65    121.53 o
   6   6  10     2816.47     3136.55    228.51 o
   7   6  10      231.22      167.92    106.32 o
   8   6  10     1370.53     1345.27    255.88 o
   9   6  10      184.47      332.86    267.78 o
  10   6  10      385.75      231.12    117.59 o
  11   6  10      511.02      647.00    121.16 o
  12   6  10      388.21      482.01    134.14 o
  13   6  10      364.96      182.71    129.79 o
  14   6  10      135.34      235.65    115.66 o
   1   7  10      944.97     1065.18    202.33 o
   2   7  10      841.12     1128.61    151.47 o
   3   7  10     3157.52     4111.50    261.65 o
   4   7  10     5087.52     5663.65    434.40 o
   5   7  10     1153.21     1170.66    235.05 o
   6   7  10      166.81       43.00    101.78 o
   7   7  10      486.15      613.07    145.12 o
   8   7  10     1476.20     1764.88    178.80 o
   9   7  10      878.49     1046.52    223.15 o
  10   7  10      123.81       49.59    104.30 o
  11   7  10      365.46      487.27    158.71 o
  12   7  10       27.87      -61.45    181.50 o
  13   7  10       82.94       49.68    199.35 o
  14   7  10      740.24     1256.35    368.95 o
   0   8  10      912.97     1172.30    232.08 o
   1   8  10      956.87     1042.42    190.42 o
   2   8  10      105.91       81.46    184.47 o
   3   8  10      115.35      -14.52    123.65 o
   4   8  10      868.70      818.40    160.67 o
   5   8  10      352.33       43.06    124.97 o
   6   8  10      655.24      524.42    127.05 o
   7   8  10      620.06      758.94    154.72 o
   8   8  10      230.69      218.74    127.02 o
   9   8  10      403.78      407.53    294.56 o
  10   8  10      347.02      217.65    138.67 o
  11   8  10      408.75      550.27    142.32 o
  12   8  10      742.98      792.65    188.09 o
  13   8  10      311.41      491.31    196.37 o
   1   9  10      362.47      369.16    342.17 o
   2   9  10      602.41      390.91    172.57 o
   3   9  10     1447.50     1527.48    210.26 o
   4   9  10     1167.45     1433.90    368.95 o
   5   9  10      893.64      926.64    246.96 o
   6   9  10      624.57      836.05    164.26 o
   7   9  10      493.27      562.37    199.35 o
   8   9  10      405.82      728.26    167.68 o
   9   9  10     1749.18     2032.07    197.19 o
  10   9  10       87.88      146.21    166.17 o
  11   9  10      426.52      402.08    138.67 o
  12   9  10       69.63      165.13    126.02 o
   0  10  10      883.13      964.02    238.03 o
   1  10  10     3210.76     3241.58    210.70 o
   2  10  10      158.24      279.35    100.11 o
   3  10  10      372.75      335.37    139.79 o
   4  10  10      167.80      272.28    111.45 o
   5  10  10     1372.90     1131.73    164.40 o
   6  10  10      600.43      431.99    136.87 o
   7  10  10     1303.42     1754.59    255.88 o
   8  10  10       62.47      142.58    155.74 o
   9  10  10      391.87      535.90    149.33 o
  10  10  10      378.83      464.16    132.10 o
  11  10  10      737.39      912.99    205.72 o
  12  10  10      390.09      481.09    235.05 o
   1  11  10      123.50      -45.13    100.99 o
   2  11  10     1014.91      939.12    175.58 o
   3  11  10      663.64     1043.37    201.59 o
   4  11  10      419.83      388.77    214.23 o
   5  11  10      449.55      447.19    138.67 o
   6  11  10      739.68      534.02    151.48 o
   7  11  10      137.83      215.54    124.08 o
   8  11  10      908.69     1419.00    191.54 o
   9  11  10      735.10      656.60    177.49 o
  10  11  10       95.02      104.14    217.20 o
  11  11  10       85.40      120.74    300.51 o
   0  12  10     3926.61     4480.92    523.67 o
   1  12  10     1636.91     1649.86    252.82 o
   2  12  10      485.58      406.88    136.73 o
   3  12  10      438.26      256.17    132.10 o
   4  12  10     1000.42      996.25    186.93 o
   5  12  10      125.07      -16.89    267.78 o
   6  12  10     1948.11     1860.48    204.28 o
   7  12  10      479.66      413.07    160.67 o
   8  12  10      120.62      194.67    142.82 o
   9  12  10      939.62     1139.26    185.62 o
   1  13  10       81.69      123.59    102.28 o
   2  13  10     1033.89     1142.56    234.24 o
   3  13  10      152.28      282.18    116.99 o
   4  13  10     1482.21     1290.56    199.88 o
   5  13  10        6.03      171.70    184.39 o
   6  13  10     1006.73     1182.27    186.53 o
   7  13  10       16.78       57.41    166.62 o
   8  13  10      577.65      897.67    383.82 o
   0  14  10      520.73      124.97    220.18 o
   1  14  10     1010.23     1023.41    304.34 o
   2  14  10       66.53      274.29    172.39 o
   3  14  10      201.41      195.50    116.43 o
   4  14  10      177.83      140.97    220.18 o
   5  14  10      458.49      492.82    157.26 o
   6  14  10      364.09      751.03    189.15 o
   1  15  10      412.30      509.49    203.41 o
   2  15  10      139.98       41.66    190.42 o
   2   0  11      451.22      428.45    124.97 o
   4   0  11      441.14      285.64    124.97 o
   6   0  11       16.31      -11.90    101.16 o
   0   1  11     2304.11     2509.23    324.32 o
   1   1  11      659.09      711.89     92.79 o
   2   1  11      218.39      210.60     83.31 o
   3   1  11     1084.89      798.01    116.04 o
   4   1  11      365.21      281.62     77.08 o
   5   1  11      315.72      666.48    184.47 o
   6   1  11     1964.49     2207.73    202.33 o
   7   1  11      220.31       47.61    101.16 o
   8   1  11      138.15      148.77    119.02 o
   9   1  11      591.68      842.31    132.10 o
  10   1  11      161.60      243.98    148.77 o
   1   2  11      239.73      255.88    124.97 o
   2   2  11     2719.81     2469.56    261.83 o
   3   2  11     1477.77     1713.82    238.03 o
   4   2  11     2898.33     3320.52    303.49 o
   5   2  11      173.86      208.28    107.11 o
   6   2  11      653.22      523.67    130.92 o
   7   2  11     1691.57     1573.04    156.74 o
   8   2  11      111.50       84.71    106.74 o
   9   2  11     1410.57     1359.20    238.03 o
  10   2  11      347.68      658.41    172.57 o
  11   2  11      211.18      524.85    208.28 o
   0   3  11      232.03       53.56    113.06 o
   1   3  11     3032.20     3832.28    357.05 o
   2   3  11      451.31      226.13    124.97 o
   3   3  11      290.17      476.06    142.82 o
   4   3  11      220.53      130.92    166.62 o
   5   3  11     2801.24     2529.07    285.64 o
   6   3  11      128.41      126.72    127.87 o
   7   3  11     2222.47     2243.13    270.76 o
   8   3  11     1048.45      864.45    217.20 o
   9   3  11      680.79      686.96    123.65 o
  10   3  11      464.37      548.37    139.84 o
  11   3  11     1061.41     1194.78    276.71 o
  12   3  11       41.33       86.29    100.99 o
   1   4  11     1345.73     1297.26    190.42 o
   2   4  11      329.15      196.37    124.97 o
   3   4  11     3420.58     4641.59    374.90 o
   4   4  11      452.17      409.28    163.65 o
   5   4  11     2110.10     2225.03    303.49 o
   6   4  11      269.92      579.86    130.98 o
   7   4  11      716.73      816.63    229.10 o
   8   4  11      154.20      203.05    110.09 o
   9   4  11      582.65      809.41    144.76 o
  10   4  11       87.62       74.27    109.16 o
  11   4  11       82.08      -76.15    241.01 o
  12   4  11      701.38      796.13    164.10 o
   1   5  11     2045.96     2094.67    261.83 o
   2   5  11      512.47      553.42    196.37 o
   3   5  11       38.30      194.27    106.74 o
   4   5  11      321.27      253.93    121.16 o
   5   5  11      222.95      336.35    163.65 o
   6   5  11      536.05      838.03    181.50 o
   7   5  11      205.93      134.75    148.77 o
   8   5  11      246.15      408.56    133.86 o
   9   5  11      458.29      463.17    119.87 o
  10   5  11      783.11     1204.60    243.98 o
  11   5  11      185.12      363.92    160.98 o
  12   5  11      146.12       13.73    202.33 o
   1   6  11       30.96       83.31    130.92 o
   2   6  11      182.58      196.37    142.82 o
   3   6  11       81.63      115.11    184.47 o
   4   6  11      457.81      411.69    187.45 o
   5   6  11      309.32      496.08    160.00 o
   6   6  11     2218.75     2258.05    407.63 o
   7   6  11      729.94      882.68    164.10 o
   8   6  11     1134.63      894.26    169.44 o
   9   6  11      183.88       95.31    131.30 o
  10   6  11      115.81      -23.27    133.17 o
  11   6  11       21.90       85.60    107.24 o
   1   7  11     1181.33     1011.63    243.98 o
   2   7  11      173.92      310.26    261.83 o
   3   7  11      746.97      582.63    181.27 o
   4   7  11      190.25      207.60    108.62 o
   5   7  11       57.13      -13.17    125.82 o
   6   7  11      165.66      239.60    205.30 o
   7   7  11      397.03      285.64    125.40 o
   8   7  11       83.29       -7.55    300.51 o
   9   7  11      554.16      580.55    147.50 o
  10   7  11      679.39      702.68    147.21 o
  11   7  11      582.62      681.03    142.32 o
   1   8  11      270.36      286.94    258.86 o
   2   8  11      136.58       58.81    106.74 o
   3   8  11      570.21      641.13    151.48 o
   4   8  11      469.49      312.72    121.81 o
   5   8  11      754.08      797.88    149.91 o
   6   8  11      317.81      308.39    177.91 o
   7   8  11     1061.76     1089.31    175.84 o
   8   8  11      463.49      456.79    132.10 o
   9   8  11      122.90      -80.21    149.33 o
  10   8  11       19.36       -0.99    178.52 o
   0   9  11     2079.89     1826.88    321.34 o
   1   9  11      390.39      316.81    178.52 o
   2   9  11      132.45      138.62    131.55 o
   3   9  11      311.21      221.47    135.15 o
   4   9  11       66.39       87.95    128.61 o
   5   9  11        7.10       26.35    116.92 o
   6   9  11      415.55      525.52    160.98 o
   7   9  11      133.52      237.73    126.02 o
   8   9  11      248.85      349.80    139.72 o
   9   9  11      371.58      895.69    514.74 o
   1  10  11      130.44      121.49    324.32 o
   2  10  11        9.80      -55.12    117.23 o
   3  10  11      732.58      832.21    181.50 o
   4  10  11      221.78      464.45    173.68 o
   5  10  11      426.86      378.86    135.82 o
   6  10  11       18.52       -6.19    241.01 o
   7  10  11      267.77      209.50    199.35 o
   8  10  11      404.86      278.13    144.76 o
   0  11  11     2906.72     2225.58    339.19 o
   1  11  11      320.59      444.08    166.39 o
   2  11  11      939.16      829.33    175.02 o
   3  11  11       13.03      154.58    181.27 o
   4  11  11      105.02      225.87    138.48 o
   5  11  11       99.88      110.18    128.62 o
   6  11  11      712.04      562.94    165.80 o
   1  12  11      319.22      360.58    122.38 o
   2  12  11      757.85      615.81    288.61 o
   3  12  11      418.51       16.60    169.44 o
   4  12  11      493.28      178.11    532.59 o
   1   3  12      409.08      253.55    175.55 o
   2   3  12       81.15      220.18    202.33 o
   3   3  12     1604.45     1440.08    226.13 o
   4   3  12      402.20      243.98    184.47 o
   9   3  12      473.78      339.19    249.93 o
   0   4  12     2187.14     2790.90    285.64 o
   1   4  12     1642.81     1844.07    276.71 o
   2   4  12     1534.64     1065.18    220.18 o
   3   4  12      195.54      -53.56    184.47 o
   4   4  12        9.32      -95.21    136.87 o
   5   4  12     1165.60     1184.20    226.13 o
   6   4  12      979.43      743.84    184.47 o
   7   4  12      151.33       94.98    107.24 o
   8   4  12      695.04      517.72    196.37 o
   9   4  12      237.17      916.42    261.83 o
   1   5  12      396.31      124.97    160.67 o
   2   5  12      773.79      422.50    208.28 o
   3   5  12      153.41      261.83    160.67 o
   4   5  12      959.01      737.89    238.03 o
   5   5  12      965.23     1219.90    208.28 o
   6   5  12       49.48      130.51    157.69 o
   7   5  12      536.13      388.67    276.71 o
   8   5  12      428.21      562.42    132.50 o
   0   6  12     1153.99     1124.69    232.08 o
   1   6  12      565.93      440.36    178.52 o
   2   6  12       91.43     -249.93    214.23 o
   3   6  12       24.21     -148.77    142.82 o
   4   6  12      676.39      541.52    172.57 o
   5   6  12       10.38        1.37    135.54 o
   6   6  12     1004.14     1015.64    159.23 o
   7   6  12      856.86      752.55    146.55 o
   1   7  12      110.01      392.75    172.57 o
   2   7  12      162.14      190.42    160.67 o
   3   7  12       59.83       77.36    226.13 o
   4   7  12       56.05      -71.62    116.92 o
   5   7  12      144.40       30.57    120.08 o
   6   7  12      462.03      462.30    223.15 o
   0   8  12      135.01      464.16    255.88 o
   1   8  12      330.14      196.37    178.52 o
   2   8  12      576.91      714.09    196.37 o
   3   8  12       54.34     -111.72    145.81 o
   4   8  12       44.10      244.25    135.82 o
   5   8  12     1377.04     1387.29    204.49 o
   1   9  12      155.35      374.90    196.37 o
   2   9  12      153.18      -79.16    138.09 o
   3   9  12     1937.86     2166.61    254.00 o
 
